# Supplementary material for: Genome sequence of Pseudomonas aeruginosa PAO1161, a PAO1 derivative with the ICEPae1161 integrative and conjugative element
Source: BMC Genomics. 2020 Jan 6;21:14. doi: 10.1186/s12864-019-6378-6 (PMC6945700; doi:10.1186/s12864-019-6378-6)
Supplement: Supplementary file 1 — Additional file 1: Table S1. P. aeruginosa genomes used to construct phylogenetic tree presented in Fig. 1b. [file 12864_2019_6378_MOESM1_ESM.xlsx]

## Sheet: Additional file Table S1
Additional file 1: Table S1 P. aeruginosa genomes used to construct phylogenetic tree presented in Figure 1b.
P. aeruginosa strain	Assembly Level	DATE	GenBank assembly accession	Host Organism	Host Disease	Isolation Source
PAO1161	Complete Genome	2019-01-22	GCA_004102665.1			wound
C7447m	Chromosome	2013-09-16	GCA_000468935.1	human	cystic fibrosis
PGN5	Chromosome	2018-12-18	GCA_003952745.1
PAO1-VE13	Chromosome	2013-10-28	GCA_000484545.1	human	cystic fibrosis
PAO1-VE2	Chromosome	2013-10-28	GCA_000484495.1	human	cystic fibrosis
PAO1	Complete Genome	2006-07-07	GCA_000006765.1	human		wound
ATCC 15692	Complete Genome	2016-09-16	GCA_001729505.1	human		Infected wound
PAO1_Orsay	Complete Genome	2015-09-08	GCA_900070375.1
FDAARGOS_767	Complete Genome	2019-06-19	GCA_006364735.1		Unknown	missing
GIMC5015:PAKB6	Complete Genome	2018-12-21	GCA_003957825.1	human	Pneumonia	bronchoalveolar lavage
PAO1H2O	Chromosome	2014-06-27	GCA_000714515.1			water
PAO581	Chromosome	2013-09-16	GCA_000468555.1	human	cystic fibrosis
