# Supplementary material for: Genome sequence of Pseudomonas aeruginosa PAO1161, a PAO1 derivative with the ICEPae1161 integrative and conjugative element
Source: BMC Genomics. 2020 Jan 6;21:14. doi: 10.1186/s12864-019-6378-6 (PMC6945700; doi:10.1186/s12864-019-6378-6)
Supplement: Supplementary file 3 — Additional file 3: Table S3. SNPs and indels identified in P. aeruginosa PAO1161 genome changing the reading frames of genes. The effect of a mutation is predicted using the PAO1-UW genome as a reference. The sequences of PAO1161 proteins were compared with sequences from corresponding Pseudomonas Ortholog Group (POG) for PAO1 proteins. [file 12864_2019_6378_MOESM3_ESM.xlsx]

## Sheet: Additional file 3 Table S3
Additional file 3: Table S3 SNPs and indels identified in P. aeruginosa PAO1161 genome changing the reading frames of genes. The effect of a mutation is predicted using the PAO1-UW genome as a reference.
The sequences of PAO1161 proteins were compared with sequences from corresponding Pseudomonas Ortholog Group (POG) for PAO1 proteins.
Position in PAO1-UW	Nucleotide change	PAO1 loci	PAO1161 loci	Effect of mutation
816531	C → CC	PA0748	D3C65_22250	Corrects the reading frame of PA0748 (still frameshift orf).
1215658	G → GG	PA1122	D3C65_20255	Amino acid change after 125th codon. Change of last 22 residues (PAO1) to 54. Similar change in 498/504 orthologs from POG001082.
2355771	A → AG	PA2139	D3C65_14875	Amino acid change after 29th codon. Change of last 11 residues (PAO1) to 42. Similar change in 6/12 orthologs from POG008397.
2753522	G → GC	PA2451	D3C65_13240	Fusion of PA2452 and PA2451. No fusion only in PAO1-UW (POG003088).
3083196	A → AG	PA2727	D3C65_11765	Fusion of PA2727 with PA2728. Similar fusion observed for 366/372 proteins from POG002843.
4539468	G → GC	PA4058	D3C65_04690	Fusion of PA4059 with PA4060. No fusion only in PAO1-UW (POG001625).
413850	T → C	ig: PA0369-PA0370	D3C65_01955	Removed TGA codon -12 to -10 from PA0369 start codon. Additional 30 residues fused to N-terminus of PA0369. Similar extension in 297/303 orthologs from POG000360.
2239555	A → AG	ig: PA2046-PA2047	D3C65_15395	Change in sequence preceding PA2046. Additional 316 residues fused to N-terminus of PA2046. Similar extension in 289/298 orthologs from POG003399.
5472415	C → CG	ig: PA4874-PA4875	D3C65_26560	Change in sequence preceding PA4875. Additional 81 residues fused to N-terminus of PA4875. Similar extension in 292/299 orthologs from POG004503.
1116213	G → GC	PA1029	D3C65_20745	Removes start codon of PA1029. Additional 24 residues fused to N- terminus of PA1029. Similar extension in 310/316 orthologs from POG000991.
4888194	A → AG	PA4360	D3C65_23120	Removes start codon of PA4360. Additional 122 residues fused to N- terminus of PA4360. This extension is observed for most members of POG003953.
1275766	GA → G	PA1174	D3C65_19970	First 11 residues of PA1174 replaced by 16. Extended sequences in 343/350 orthologs from POG001132.
3016844	G → GC	PA2668	D3C65_12075	Reading frame and start codon changed. Last 56 residues identical to C-terminus of PA2668. Similar changes in 295/301 orthologs from POG008397.
3919508	G → GC	PA3503	D3C65_07595	Reading frame and start codon changed. Last 210 residues identical to C-terminus of PA3503. Similar changes in 69/73 orthologs from POG005142.
1023047	GGCAAGAT → G	PA0934 (relA)	D3C65_21265	Start codon shift and M1VVKGR change. Only in PAO1161.
	ig - intergenic region
