# Supplementary material for: Genome sequence of Pseudomonas aeruginosa PAO1161, a PAO1 derivative with the ICEPae1161 integrative and conjugative element
Source: BMC Genomics. 2020 Jan 6;21:14. doi: 10.1186/s12864-019-6378-6 (PMC6945700; doi:10.1186/s12864-019-6378-6)
Supplement: Supplementary file 4 — Additional file 4: Table S4. SNPs and indels identified in P. aeruginosa PAO1161 genome resulting in amino acid changes relative to corresponding PAO1-UW proteins. PAO1161 strain specific changes, identified by comparison of PAO1161 proteins with sequences in Pseudomonas Ortholog Groups encompassing corresponding PAO1 proteins, are indicated by bolded gene names. [file 12864_2019_6378_MOESM4_ESM.xlsx]

## Sheet: Additional file 4 Table S4
Additional file 4: Table S4 SNPs and indels identified in P. aeruginosa PAO1161 genome resulting in amino acid changes relative to corresponding PAO1-UW proteins.
PAO1161 strain specific changes, identified by comparison of PAO1161 proteins with sequences in Pseudomonas Ortholog Groups encompassing corresponding PAO1 proteins, are indicated by bolded gene names.
Effect	PAO1-UW position	Nucleotide change	Amino acid change	PAO1 gene	Description
codon change and codon deletion	1102459	CGAGGCGGTGCTGGGCAGTGCCGAA → C	VLGSAEEAV513V	PA1017 (pauA)	pimeloyl-CoA synthetase
codon deletion	3436070	CGTGCATGGCACG → C	RAMH117	PA3067	transcriptional regulator
	6176156	AGCTCGATCGCCTGCA→A	LDRLQ489	PA5484 (kinB)	histidine kinase
codon insertion	5655229	G → GCGG	W226GW	PA5024	conserved hypothetical protein
missense	183697	T → G*	C310W	PA0159	probable transcriptional regulator
	504428	C → T	T103I	PA0448 (gcdR)	transcriptional regulator
	1589438	G → C#	G34A	PA1459	probable methyltransferase
	2669175	G → C#	P819A	PA2400 (pvdJ)	pyoverdine side chain peptide synthetase
	2806625	C → T	D249N	PA2491 (mexS)	probable oxidoreductase
	2807982	T → A*	F172I	PA2492 (mexT)	transcriptional regulator
	3132936	C → T	G108D	PA2775 (tsi4)	immunity protein
	3133912	C → T	S68F	PA2776 (pauB3)	FAD-dependent oxidoreductase
	3333256	G → A	V126M	PA2976 (rne)	ribonuclease E
	4212201	A → G*	H636R	PA3760	N-Acetyl-D-Glucosamine phosphotransferase transporter
	4251149	G → A	E108K	PA3792 (leuA)	2-isopropylmalate synthase
	4779026	T → A	H531L	PA4270 (rpoB)	DNA-directed RNA polymerase
	4869855	T → G	E158D	PA4341	probable transcriptional regulator
	4924552	CG → GC*	PV177PL	PA4394	mechanosensitive ion channel protein
	5336487	C → G	M405I	PA4751 (ftsH)	cell division protein
	5743461	CG → GC*	T431S	PA5100 (hutU)	urocanase
	5825480	G → A	A232T	PA5173 (arcC)	carbamate kinase
	6115455	T → G#	K286N	PA5434 (mtr)	tryptophan permease
	6131592	C → T	L169F	PA5443 (uvrD)	DNA helicase II
	6174009	G → A	R221H	PA5483 (algB)	two-component response regulator
	6233039	G → A	S162N	PA5540	hypothetical protein
* - observed in PAO1DSM / MPAO-1 [1]
# - observed in PAO1DSM / MPAO-1 and validated experimentally [1]
References:
[1]	Klockgether J, Munder A, Neugebauer J, Davenport CF, Stanke F, Larbig KD, et al. Genome diversity of Pseudomonas aeruginosa PAO1 laboratory strains. J Bacteriol. 2010;192:1113–21.
