# Supplementary material for: Genome sequence of Pseudomonas aeruginosa PAO1161, a PAO1 derivative with the ICEPae1161 integrative and conjugative element
Source: BMC Genomics. 2020 Jan 6;21:14. doi: 10.1186/s12864-019-6378-6 (PMC6945700; doi:10.1186/s12864-019-6378-6)
Supplement: Supplementary file 5 — Additional file 5: Table S5. Gene content of ICEPae1161. Orthologs from other ICEs were predicted using Mauve assuming 70% of identity and at least 70% of the sequence coverage. [file 12864_2019_6378_MOESM5_ESM.xlsx]

## Sheet: Additional file 5 Table S5
Additional file 5: Table S5 Gene content of ICEPae1161. Orthologs from other ICEs were predicted using Mauve [80] assuming 70% of identity and at least 70% of the sequence coverage
PAO1161_ID	gene	Start	Stop	Strand	product	EC_number	PAO1161_Nucleotide_seq	PAO1161_Aminoacid_seq	Orthologs	PAPI-1	PAGI	PFGI	pKLC102	ICEPaePACS2
D3C65_24060	parA	5086564	5087430	+	ParA family protein		ATGAATGCGAAAGCGACTTCGGTTGTATCCACCAAGGGTGGTGTAGGGAAATCCACCACCGCCGCCAACCTCGGTGCATTTTGCGCCGATGCTGGCCTGAAGACCCTCCTCATCGACCTGGACCCCGTCCAGCCCTCCCTATCTTCGTACTACGAGCTACCTGAAGTCGCCCAGGGCGGCATCTACGACCTGCTCGCCGCCAACATAACTGACCCAGCGAGGATCATCTCCAGGACGATTATCCCCAACCTGGACGTCGTGATTTCCAACGACCAGAACAACCAGCTCAACAACCTACTGCTCCAGGCGCCCGATGGCCGGCTCCGGCTGGCAAACCTCATGCCGTCCCTGAAACAGGGCTACGACCTGGTGCTGATCGACACCCAAGGTGCGCGCTCC…	MNAKATSVVSTKGGVGKSTTAANLGAFCADAGLKTLLIDLDPVQPSLSSYYELPEVAQGGIYDLLAANITDPARIISRTIIPNLDVVISNDQNNQLNNLLLQAPDGRLRLANLMPSLKQGYDLVLIDTQGARSALLEMVVLASDLVVSPLQPNMLTAREFNRGTMQMLDGLRPYERLGMRIPKVQIVINCLDQTNDSRAIHENVRAIFDEHQDISVLETTVPDAVVFRNAASRGLPAHRLETRQPSNRTSAPALEIIRNLAIEVFPEWTDRFLALTPEAVAALVKGGR		PA14_58910	ABR13462.1		CP1	A0K_RS04825
D3C65_24065		5087432	5088169	+	hypothetical protein		ATGGCGAAGCCTCCTATCACCCAAGCCCGCGACGTCGACGCGGAACTTGTGCTGCAACTGAACAAGTTCGGCAGCGCCGCCGACCTTCGGAGCCAACAGGCCAAGTTGACCGGCGCTGCGCGAGAAATACGCAAGCTGACTGGTGGCGGTACCGACCTGTTCGGGAAGCTGGGTTGCTACTTGAGCTTCGAGCAAAAGCAGCTCCTACAAGACGCTGCGCGCTTGCTCGACTCGGTGAACCAGCAGGTCGAGCATGCGAAGGAAAAGCGTGATCGCGACGAGAAACAGGCCAAGAAGCGGCGTGAGCTGCGCGGGCGCCTGGCCAAGCAACTGGTCGACTCGAACTACCCGCTTCCGGGAAATACGCTCGAAGAGCGGCTGGAAATCCTGCAGATCGCG…	MAKPPITQARDVDAELVLQLNKFGSAADLRSQQAKLTGAAREIRKLTGGGTDLFGKLGCYLSFEQKQLLQDAARLLDSVNQQVEHAKEKRDRDEKQAKKRRELRGRLAKQLVDSNYPLPGNTLEERLEILQIALIYNRAKVFDPLYSTHQLHSKLKRWLERPKQLIGWHSEAEYFASQVGSLRCDFISHLTHEIAYDDGSEVEERLRVIKQKVADCTAQIALTSEEQETLQLWTDALQSAPEGLI		PA14_58920	ABR13461.1	PFL_4659	CP2	A0K_RS04820
D3C65_24070		5088166	5088663	+	hypothetical protein		ATGAACCTCCAGAACCGCAACAACCTCATCCTGAGCCTGATCGCCGAGACCCAGTTCGACGCCTACGTGCAAGGCTACATGGCCAAAGCAGGCGCTGCCGCCGGTGCTTCCGACAATCTGCTGGTCGAGGCTGAAGGTGCTGCGATGCTGCAGGGCCTTGTCGCTCCGGTTCGCGCTCAGCAGCGTGCCTGTGGACAGCCCCTGCAGAACGCCCTGCTCCAAATCGCCCACGACCTACTGTTGCAGACGAAGTCGCAACTGGCCATCGCGGCCAATGCCAGCTCGATCCACGTGATCCAGCGGGACATGAACAGGGCTATCTGGAATATCGCGACTGCCATCGATCACCTGGCCGAGTTCGCCCAACCCTCCCAGGACACCGTGAAGGTCATCGAGCGG…	MNLQNRNNLILSLIAETQFDAYVQGYMAKAGAAAGASDNLLVEAEGAAMLQGLVAPVRAQQRACGQPLQNALLQIAHDLLLQTKSQLAIAANASSIHVIQRDMNRAIWNIATAIDHLAEFAQPSQDTVKVIERLMLFVGSSPSPEGQQLAAEASAVLGMSEGGLA		PA14_58930	ABR13460.1		CP3	A0K_RS04815
D3C65_24075		5088669	5089370	+	DUF2786 domain-containing protein		ATGGACAAGCAAAAAGTCCTCGCCAAGGTCGAGAAGCTGATGGCCCTGGCGAATGCCAAGGGGGCCACGCCGAACGAGGCGGAAACCGCATTGCGCCAGGCCGCGATCCTGAAGCGCCAGTTCGACCTCAGCGAAGCGGAGATCTCGGCCCACACGGTGGAAACCGCGTGCGTTCCCACTCGAACCAGGCGCTCTCCTGCCCAATGGCTGCATGAGCTGGCCGGGATCTGCGCCAGTTCCTTCGGCTGCGACTACCTGGCGGCATACGCGATGCCAGCGGGCTGGACGTTCAAGTTCATGGGCCGAGGGATCGGCCCTGAGCTAGCCGCTCACGCCTACTCTACGCTCCACCACCAACTGGTGGCGGCGCGCTCGGCTCATGTCGCTCAACAGAAGCGC…	MDKQKVLAKVEKLMALANAKGATPNEAETALRQAAILKRQFDLSEAEISAHTVETACVPTRTRRSPAQWLHELAGICASSFGCDYLAAYAMPAGWTFKFMGRGIGPELAAHAYSTLHHQLVAARSAHVAQQKRCKLSTKRRRSKLFVEGWLLAVRSLVRDFAGRPDESTQAAIKAYLELHHPELKLLEPAAPTKPLAYDQASLHAGWEHGKNTRLHRGVSRRVQGALEQGGSR		PA14_58960	ABR13457.1	PFL_4661	CP6	A0K_RS04800
D3C65_24080		5089367	5090095	+	HNH endonuclease		ATGACTCGCTCTGCTCTCTCGACCATCGCCTACGAGGCCCTGGTGCGTGCCCGCAGCAAATTCAGCAACCGAGAGGAGCGCTGCATCCGCGAAATCTGGACTGCCGAACAGGAACTGGTGCTGTTGCGCCTGTATCCGGATATGCCGAACGAGGTCCTAGCAGCCAGGTTGAACAAAACGGTCCAGCAGATCTACGCAAAAGCCCACCGTTTAGGACTGAAAAAAAGCCCAGAGCTCGCCAAGCAGATTCTGCAGGCCTGCGGCCGGAAGCTTCAAATCGAAGGCAATGCAACGCAGTTCAAGAAGGGGCATACGCCATGGAACTGCGGCATGAAGGGGCTTCTCGCGCGAGGACGCTCGTCGGAAACGCAGTTCAAGAAGGGGCAAAAGCCCCACACA…	MTRSALSTIAYEALVRARSKFSNREERCIREIWTAEQELVLLRLYPDMPNEVLAARLNKTVQQIYAKAHRLGLKKSPELAKQILQACGRKLQIEGNATQFKKGHTPWNCGMKGLLARGRSSETQFKKGQKPHTWLPVGSTRVSADGYLQRKISDTGYPPRDWKGMHILLWEEHFGPIPTGHCVCFKDNNKQNVVIDNLELITRAERMRRNSIHRYPPELKSAIRVISKLKRTIQEVEHEKQD		PA14_58970			CP7	A0K_RS04795
D3C65_24085		5090079	5090303	+	hypothetical protein		ATGAAAAACAAGATTGAGGATCTGCGTAATCACCTCTTTGCCACCATCGAAGGGCTGCTGGACGAAGACAAGCCCCTGGATATCGAACGCGCGAAAGCGGTGGCTCATGTGGGTTCGGTGATCATCGAGTCCGCCAAGGTGGAGGTGAAAGCGCTGGAGATCATCGGCGCCCCGGGCAGCAGCGGAAGCACATTCCTGCAGATCGGCCAGGAGGACTCGAAGTGA	MKNKIEDLRNHLFATIEGLLDEDKPLDIERAKAVAHVGSVIIESAKVEVKALEIIGAPGSSGSTFLQIGQEDSK		PA14_58980			CP8	A0K_RS04790
D3C65_24090		5090300	5091643	+	replicative DNA helicase		GTGAGCGCGCTGGAGCTTACTCCTCCTCACTCAGTCGAGGCAGAGCAAGCGGTACTCGGTGGCCTGATGCTGGACAACGCGGCATGGGACATTGTCGGCGATCACCTGCATAAAGAGGACTTCTTCCGGCATGAACATCGGCTGATCTTCACCGCCATCAGCGAGTTGGCCGCGAAGGACGCCCCGTTTGACGTCGTGACGGTGTCGGAAGCGATCGAAGACCTTCCAGAAGCCGGCGGGCTGGCCTACCTCGGCCAGCTCGCTGACAACACGCCCTCCGTGGCCAATATCGAGGCTTACGCGCAGATCGTTCGCGATCGGGCGCACCTGCGGCAGTTGATGTCTCTCGGGCACCACTGCACCAGAACCGCCTCGAACCACCAGGCGAATCCCTGTGAG…	MSALELTPPHSVEAEQAVLGGLMLDNAAWDIVGDHLHKEDFFRHEHRLIFTAISELAAKDAPFDVVTVSEAIEDLPEAGGLAYLGQLADNTPSVANIEAYAQIVRDRAHLRQLMSLGHHCTRTASNHQANPCEVQEEIEQKLFALGQDQHKSDFVDINKGLAKIVDTIDYRFNNNVTVTGVPTGLKDLDELSGGLQKSDLIIVGARPSMGKTSFALNLIDAALQSDQQKSVQVYSMEMPAEQLLFRLAALLGHLDLGKLMKGQLQEEDWPRLTVAIQRINDYGSRLVINDQGNLTPTELRAKVRRAARKYGHPVLILVDYLQLMRCPGLENRATEISEISRSLKALAKEMDCPVVALSQLNRSLENRPNKRPNNADLRESGAIEQDADVIMFVYRDEVY…		PA14_58990	ABR13456.1	PFL_4663	CP9	A0K_RS04785
D3C65_24095		5091700	5092320	+	hypothetical protein		ATGCGTGACCAGCAGCCCGCTAACAATCTCCTTTCGATAGCGAGCGCCGAATGGATACAAGCCTTGCAGAACTTCTGCCACCACGGACGAGTGTATGACGGGTCCGCCGCCAATGCCTGGCTATTGGATGCCTGCCTACTTGTTCCCAGCGCTGCCCTCATCCACGGTGTCATCGAGTACATTCTTAACAGCCGTGAGGACATACCATACGGAGGGCTACGCCCAAGCTGGGTGGCTCAGCGGCTCGAGCAGGAGGGATTGATTAGTCACCGGTGCGGGGCAGTCTTGCACTGGCAGGAGCACGGCTATCGCTTTTCCACGGTGGTCAGGATCGACCCCGAACAGATTTGGCCCGATAAGCGCTCGAGACCCGAAGCATTCGTTACCGGACCACTAGAT…	MRDQQPANNLLSIASAEWIQALQNFCHHGRVYDGSAANAWLLDACLLVPSAALIHGVIEYILNSREDIPYGGLRPSWVAQRLEQEGLISHRCGAVLHWQEHGYRFSTVVRIDPEQIWPDKRSRPEAFVTGPLDSQELGVIEILAHPNARRRSPSPVRLAALVRSSLAIPAEPLHPIANPPVLHAVLATYPELASPEWFPVARSSDA						A0K_RS30535
D3C65_24100		5093463	5093900	-	hypothetical protein		ATGAAAGGAGACAAAATCGGGACGTCACAGGCCGTAGAGCCGTATGAACGCACACTCTCCCGCCTAATCGAGCGATATAGGCAGGAGAATGGTTTGGAAAAGGAGCAGCCGCTGACCACTGAAGATGTAATGGTGCTCCAGCAGCAGTATTTGCTCAGCGTCTTGGGCACTGCACTTGCAGAAAAGCACAGCTGGTCCTTGGGCGAGATCGTCGCAATCGACTTCGCGCTCATAAGGCGCTACTCCTGGACGCCCCAGCAGGTGCAGGCGCTGTCTCCTGCTCAAAAATGGCTAGCCATATGCGATGAGCTGGAGCCGCTTCATGTCCCGGAAGAGGCGCGTCGGGTGTGGCGCGATGAGAGGCAGGTGCGGGGACCAGTTCCCATAGATAGTAGGGAG…	MKGDKIGTSQAVEPYERTLSRLIERYRQENGLEKEQPLTTEDVMVLQQQYLLSVLGTALAEKHSWSLGEIVAIDFALIRRYSWTPQQVQALSPAQKWLAICDELEPLHVPEEARRVWRDERQVRGPVPIDSREDDLEVWREALAQ
D3C65_24105		5094078	5094263	+	hypothetical protein		ATGAACACTTCCCAGCCCCTGGTCACCCACCAGTGCATGAATTGTGACCAGCACCACCCACACCACTTGGTGCGCCAGGTTCTTCCCGCCGAGAACACCCCAGAAGGAGAAGCCGAGGTGTTGGTCTGCCCCTGCTGCGGGAGCTACGACGTCCATCAGTTGGAGGCTGTCTTTGATGAACACTGA	MNTSQPLVTHQCMNCDQHHPHHLVRQVLPAENTPEGEAEVLVCPCCGSYDVHQLEAVFDEH			ABR13455.1			A0K_RS04775
D3C65_24110		5094253	5094780	+	hypothetical protein		ATGAACACTGAAGCCCGCTTTCCGAGTATCCACGCCTCGGCCGCGTTCACCGACTCGGCGGTGGTTCATGCCAATCAAGTTGGGGTCAATCCGATCGAACTGGACGCCCTCAGCCAAGTGATCTCGCGCCTTTCGCGGGACGAGAGCACGGTCGCACCCAGTTCGATGGAGCGAGAGCTTCGTGAGCTGGAGGAACTGGGGTACATCGAAATCTCGACCACCCAGGCCGGGACCCTGGTGGTCACTACGCGCGCTCCGGGGCAACTGCTTTCGGCTTACTTCTGGTCGGTATGGATCCCGCGACACCTGTTCAGTTGCTCGCTGAAAGTGAGCCTGGTGCCGCACCTCTGCTGCGGCACTCAGGACTCCCAGCACCTCACCGCCGTATTCCGCATTGCA…	MNTEARFPSIHASAAFTDSAVVHANQVGVNPIELDALSQVISRLSRDESTVAPSSMERELRELEELGYIEISTTQAGTLVVTTRAPGQLLSAYFWSVWIPRHLFSCSLKVSLVPHLCCGTQDSQHLTAVFRIAGSKDAAREFLHQLANNYPGHEPELPELVAVQIGDALSKEAES		PA14_59000	ABR13454.1	PFL_4664	CP11	A0K_RS04770
D3C65_24115		5094777	5095034	+	hypothetical protein		ATGAAGGCGTCCCAGACCTATCAGTGCATCGTCAAGTTCGATGGCGCCGGCTTCTGGACCAATACCATTCAGAAGCAGCGTGCGACCTGCACCTGGAGCGACAAGGTGGCAGCCTCCCGCCTTGCCGAACGGCTATTCGGCGAGGACAACGCCTACATCACCCGTATGCCGGCACAGGCAGGCGACCACGAAAAGCGCATCGAGAGTCGCTGGGAACTGTCCTGCAAAGATCCCAAGGAGGTAGCGCGCGATGCCTGA	MKASQTYQCIVKFDGAGFWTNTIQKQRATCTWSDKVAASRLAERLFGEDNAYITRMPAQAGDHEKRIESRWELSCKDPKEVARDA		PA14_59010	ABR13453.1		CP12	A0K_RS04765
D3C65_24120		5095259	5095492	+	hypothetical protein		ATGCGTAGTTTCCTTCGCGGCGCCCGGGAAAGCGTCCGCCGGCTGGTGGCCTTCGCTCAAGCCGAAGGCTGGAGCGTCGACCGCTCCGCCGGCGGCCACTTGAAGCTCAGCAAGATCGGCTGCGCCTCGATCTTCATCTCTTCCACGCCAAGCGACGCACGCGGCGAGCTCAATGCCCGCGCCCTGCTCCGTCGAGCCGACAGGCAGCGTTCCCTGAACCAGGAGTCTTTCTGA	MRSFLRGARESVRRLVAFAQAEGWSVDRSAGGHLKLSKIGCASIFISSTPSDARGELNARALLRRADRQRSLNQESF		PA14_59030	ABR13451.1		CP14	A0K_RS04755
D3C65_24125	ndpA	5095492	5096514	+	nucleoid-associated protein NdpA		ATGCCTATCAAACACGCCATCGTCCACCTGATCGAGAAGAAGCCCGACGGCACCCCGGCCGTGCTCCACGCGCGCGACGCCGAGCTGGGCGACTCCCAGGCCATCGAGAACCTGCTGGCCGACCTCAACGAAAGCTACAACGCCAAGAACAAGGCCTGGGGCTTCTTCCAGGGCGAGTCCGGGGCCTACCCGTTCAGCGGCTGGCTCGGTGAATACCTGGAGGGCGACCGCGACTTCGTCGGCTTCAGCCGCGAAGCGGTCGAGCACCTGCAGAAGCTGATGGAGGAGTCCAATCTCTCCACCGGCGGCCACGTCCTGTTCGCCCACTACCAGCAAGGCATGACCGACTACCTGGCGATCGCCCTGCTGCACCACAGCGAAGGCGTGGCGGTGAACGAG…	MPIKHAIVHLIEKKPDGTPAVLHARDAELGDSQAIENLLADLNESYNAKNKAWGFFQGESGAYPFSGWLGEYLEGDRDFVGFSREAVEHLQKLMEESNLSTGGHVLFAHYQQGMTDYLAIALLHHSEGVAVNESLEVTPSRHLDLGQLHLAARINISEWRNNKQSKQYISFIKGKGGKKVSDYFRDFIGCQEGVDSPSETRTLLKAFSDFVESEDMAEEQAREKTETLVDYATSQARIGEPMTLDALSELMDDQQPRAFYDYIRNKDYGLSPEIPADKRTLNQFRRFTGRAEGLSISFEAHLLGSRIEYDEERDTLRISSLPTQLRDQLKRRKAEQESTS		PA14_59050		PFL_4665	CP15	A0K_RS04750
D3C65_24130		5096511	5097401	+	DNA adenine methylase		ATGAAAGGGGTTCGTCGCCCAATCCTGCGCTACCACGGAGGCAAGTGGAAACTTGCTCCCTGGATCATCCAGCACCTGGCGCCACATCACACTTACGTCGAGCCCTTCGGCGGCGCAGCCTCCGTCCTGCTCCGGAAAGCCCGCAGCTACGCCGAGATCTATAACGACCTCGACGGGGACGTGGTGAACCTGTTCCGCGTCGCGCGGGATCACGGTGAGCAACTGCGCCAGGCCCTGGCGCTTACCCCGTTTGCCCGGGAAGAGTTCGAAGCCAGCTACGCGGAAACGTCCGATCCGCTCGAGCGCGCGCGGCGGATGGTTACCCGAAGCTTGCAAGGTTTCGGTACCGCAGCTGCGTCCGGCGAACGTACAGGGTTCCGCTCAACCTCGACCAGATCC…	MKGVRRPILRYHGGKWKLAPWIIQHLAPHHTYVEPFGGAASVLLRKARSYAEIYNDLDGDVVNLFRVARDHGEQLRQALALTPFAREEFEASYAETSDPLERARRMVTRSLQGFGTAAASGERTGFRSTSTRSGTGPALDWRNYPDTLTAITERLQGVVIENRDALALMEYHDRPNTLHYVDPPYVHSTRSTKVRHNATGKSYRYELDDNQHKELAAFLKRLRGMVVLSGYPCPLYDELYSTWHRVDRHAYADGSRERIECLWLNSAALEGLAQLDFFQASNASPSPSFQTTVAQY
D3C65_24135		5097422	5097691	+	Arc family DNA-binding protein		ATGAAGAACGTTACTTCGATCGACCGCAAACACGCAGAAGACAAGTTTGTTGTACGCATGCCGCAAGGGCTCCGCGATCAACTCAAGCAAAAAGCCGCGCATAACCACCGCTCGGCCAACAGCGAGATCGTCTACCGGCTGGAGCGCAGCAACGCGCTCGAAGAAGAACTCGCTCGAGCGAACCGAATGGTCGACGAGCTCTTCGCCAAGAACCAGCGTCTGCAGGCAGAGCTGGCTGCGGCGAACACGCCTCAGGTGGCGGAGGCATGA	MKNVTSIDRKHAEDKFVVRMPQGLRDQLKQKAAHNHRSANSEIVYRLERSNALEEELARANRMVDELFAKNQRLQAELAAANTPQVAEA		PA14_59060	ABR13449.1		CP16	A0K_RS04745
D3C65_24140	parB	5097688	5099421	+	integrating conjugative element, PFGI_1 class, ParB family protein		ATGAGTATGGCCAAGATCAACCCGCAAGATCTGAAAGACCGGCTACTTGCCCCTGGTTTCACCGCGCCGCCCGTTCTGGAACAGTTGTCGGACCCGATCAGCGACACGCCCATGGTGCTGACACTCGACCAGGTCCTCCCCTGGCACGACAACCCCCGGACCACTCGAAACCCGAAATACGATGAGTTGAAAGAATCGATCCGGCATCGAGGCCTCGATACGCCGCCACCAGTGACTCGACGCCCTGGGGAAGACAAATACCGCATTCGCAACGGCGGAAACACTCGCCTGGAAATTCTCAACGAGCTCTACAAAGAAACCGGCGACGAACGTTACTTCCGCTTCAACTGCCTGTTCAGGCCCTGGGACAAGCAGCGCGGCGAAATCATCGCGCTGACT…	MSMAKINPQDLKDRLLAPGFTAPPVLEQLSDPISDTPMVLTLDQVLPWHDNPRTTRNPKYDELKESIRHRGLDTPPPVTRRPGEDKYRIRNGGNTRLEILNELYKETGDERYFRFNCLFRPWDKQRGEIIALTGHLAENDLKGDLKFIERAVGIQKAKAWYEEEKGEPVGIRELSRKLTDDGYPVSHSHISKMLDAVEILLPAIPVMLYSGLGKPQIEKLLSLRKSASSCWARLYAGEGIDFEMLFQDTLAIFDSSPDEFIFDRFQDELIDQMKRPLGLRYDQILLEITNGQQEQRRGTLVDLPAPAAPPEIPPVGQESPAASTTGQAQSQSPAAGLQTSKTNSLPGNPSTPPTPPLPVQQQQLTDEERAALLAGHIVSPVSTKIQQTRQRLAALEGEH…		PA14_59070	ABR13448.1	PFL_4666	CP17	A0K_RS04740
D3C65_24145		5099449	5100204	+	DUF2857 domain-containing protein		ATGTCGAAGTCGTTGATCAATGAAGCGGTCCTGACTCAAGTGCTCAACCACCTGCGCAACGGCCAGCTCAGGCGTTGTGCCGAGATGGGGCTGCGGCCGGAGATTCTGGCTCAGCTCCAACAGCCTGCCGTCATGAGCATCCTGACCAATACCCCGGTTTCTTGGGTAGACGTCAGAGTGAACATCGACGTCATGGAGAAAATCCTGGCCACAGCCGAGCGCAGCGCGCAGGAAGAGCTGCAGATCGAACGCGCACTGAAGCTGGGAGCCACCACAACGATGATTCAGAGCTTTTTCGGTCTGTCGCCGGAGGACACCGCCACCAAGCGCTTGATCCTGGAGATCCACCCGCGCCGCGGTCGCTGGCGGCAACTTGACGAACAGACCGAACGCCAGATT…	MSKSLINEAVLTQVLNHLRNGQLRRCAEMGLRPEILAQLQQPAVMSILTNTPVSWVDVRVNIDVMEKILATAERSAQEELQIERALKLGATTTMIQSFFGLSPEDTATKRLILEIHPRRGRWRQLDEQTERQIWFRWEHLMQENQVRLEDSMELLDIAMILTEEVNAGVEQDSPEFISLAIVWSLIQSWLKDSLYQPNRKEQAKPATLYLANVSAHLPSPTAHPPQSPRLEIESAQQQLLNLVQSEGDTTP		PA14_59090	ABR13446.1	PFL_4667	CP18	A0K_RS04735
D3C65_24150		5100207	5101532	+	hypothetical protein		ATGAGGCTGTCGCGCTTTCCCATTTCGACTCTGCTGGACTCGGCCTCGGGACATCTCGAGGCCCACTTGTTTAAGAAGCGGCTTGATGCCGAGAGCGGCGAACCGCTGGCTCAACAATATTCCGGCATCATTTTCAGCGGTAACCCGCATGAAACCGTTCCTCGGCGCCTGCTGCTGGATAAACGCCTCACCCCGCTGGAGCGGAACTGCTGGCAAGTGTTCCGCTTGCTCATCAACGACGACGGACTGACCGCGTTCCCTACATACGAGCAACTACGCCCTTATCTCGGCATGCAGCCGGGTAAGATCGCCTCGCGCGAAACCATCGCCAAGGCACTCAAGGTCCTTCGGTTGACACGCTGGCTCAGTCTCGGCCGTCGCCTGCGCAACGACCTCAAC…	MRLSRFPISTLLDSASGHLEAHLFKKRLDAESGEPLAQQYSGIIFSGNPHETVPRRLLLDKRLTPLERNCWQVFRLLINDDGLTAFPTYEQLRPYLGMQPGKIASRETIAKALKVLRLTRWLSLGRRLRNDLNGQVQGNVYILHDEPVSPAEALELDPDYMQLLSQSTGDSNRAIREIGQVTWREFRDDPDVGRRLPTHLEKLEGRLNHQQWAIDSQLEADPAAEFGIRTLPDLPHSTLSSDAELSEISGKQCALPLSSDAEPRQNPPSTPLVRMPNSYSTYTYKQGSVCKKPVQPRTREEAHPNWQGLLHTLEAEQRIQAVSALRRVSEDLRQPIIEQWQHRCAGGTVGNPFGYLMTLIQRAVQGKFNASWAPEEPAERTIPAAERPSRALAPPSPTT…		PA14_59100				A0K_RS30530
D3C65_24155		5101553	5101969	+	hypothetical protein		GTGTTTTTTGGTGATGCGGCCCGCATCACTCTGCCAGGTCCTGACCTCGGCACCGGTGGCGAACTGGGTGTTGCCACTGGCAACACTCTGCCAAGGATCGAACTCGGTGCCGTCGACGAGCTGGGTGGTGCCACTGGCACCACTTCACCAGGATCCAGCCTCGGCGCCGTCGAGGAGTTGGGTGATTCCACTGGAATCACCCCACCAGGGACCGACCCCAGCGCCGGCGGCGAGCTGGGTGTTGCCACTGGCAACACTCTGCCAAGGATCGACCTCGGCGCCGTCGACGAGTTGGGTGATTCCACTGGAATCACCCCACCAGGGACCGACCCCAGCGCCGGCGGCGAGCTGGGTGTTGCCACTGGCAACACTCTGCCAAGGATCGACCTCGGCGCCGTC…	MFFGDAARITLPGPDLGTGGELGVATGNTLPRIELGAVDELGGATGTTSPGSSLGAVEELGDSTGITPPGTDPSAGGELGVATGNTLPRIDLGAVDELGDSTGITPPGTDPSAGGELGVATGNTLPRIDLGAVDELGGA
D3C65_24160		5102813	5103391	+	hypothetical protein		CTGGGTGTTGCCACTGGCAACACTCCGCCAGGACCAGGCCTCGGCGCCGTCGACGAGCTGGGTGGTGCCACTGGCACCACTTCACCAGGAACCGACCTCCGCGCCGGTGGCGAGTTGGGTGGTTCCACTGGAACCACTCCACTAGGAACTGACTTCGGCGCCGGCGGCGAGTTGGGTGGTTCCACTGGAACCACTCCACCAGGAACTGACTTCGGCGCCGGCGGCGAGTTGGGTGGTTCCACTGGAATCACCCCACCAGGGACCGACCCCAGCGCCGGCGGCGAGCTGGGTGTTGCCACTGGCAACACTCCGCCAGGACCAGGCCTCGGCGCCGTCGACGAGCTGGGTGGTGCCACTGGCACCACTTCACCAGGAACCGACCTCCGCGCCGGTGGCGAG…	MGVATGNTPPGPGLGAVDELGGATGTTSPGTDLRAGGELGGSTGTTPLGTDFGAGGELGGSTGTTPPGTDFGAGGELGGSTGITPPGTDPSAGGELGVATGNTPPGPGLGAVDELGGATGTTSPGTDLRAGGELGGSTGTTSPGTDFGAGGGYQLLPPNRNRKDVRLNRVCPYGRTRIRAAARAGNPIQRQR						A0K_RS30520
D3C65_24165		5103303	5103500	+	hypothetical protein		ATGTGCGACTCAATCGTGTATGCCCCTATGGACGAACTCGAATTCGAGCGGCTGCTAGGGCTGGCAACCCTATTCAACGACAACGATGAATGGCCTATCGACTTTACGGAGCTGCAGGAACTGAGCGAGCTGCTCGGCAAGCTCAAAAGTTGCGTCGACGTAGCGATAGACAACGCCCCCGAGGGGGCCAAGAGCTGA	MCDSIVYAPMDELEFERLLGLATLFNDNDEWPIDFTELQELSELLGKLKSCVDVAIDNAPEGAKS			ABR13441.1			A0K_RS04725
D3C65_24170		5103657	5104385	+	TIGR03761 family integrating conjugative element protein		ATGGCTGAAACCCATCGGCTTCAGATCGGCTCTCTCCGCAGCGATGTCGCCCTGACGCTTCACACCTATCACGCCGCCCGCATCTGGACAGGCCGGCAGAAGTCGGATGCCAAGCACAGCATCCTCGGCCTCTCCGGCTTCTGCGCCTACGTGAATCGCATGCACCGCGGGGCAGCACAGGACGATCCGTACTCCGACTGGTGGCTGGTTCAGATCGAAGAGAAAGTCGAGAGCTGCCAAGCCGCGCTCAAGGCCATCGACCAGCGACTGGATGACGTCATGGCCAAGCTGCCCGCGACCCTCGATATCTCCGAGAACCTGTCAGTCACACCGGTCAAGGTCCCATTGTTCATCTCCAACCCTCTCGGCTTCAAGGCGGTCTATCTCCTGACCAACTAC…	MAETHRLQIGSLRSDVALTLHTYHAARIWTGRQKSDAKHSILGLSGFCAYVNRMHRGAAQDDPYSDWWLVQIEEKVESCQAALKAIDQRLDDVMAKLPATLDISENLSVTPVKVPLFISNPLGFKAVYLLTNYDELARRILLAQHVGLVGRRDMEVWLDEGASVLRSLFGLAQSYQFSGATRDDFAANNARAEVARKMYEKFGEIPQDILEGTRRSNFAPPITRGRSDGDADDDADRVELED		PA14_59130	ABR13440.1	PFL_4669	CP19	A0K_RS04720
D3C65_24175		5104391	5104939	+	DUF3158 family protein		ATGCGGCAGCTCGATAAGGACCAGCAAGGCGCTCTGCAACAAAGTGCCTTCCGCCCACTGCAACAAACTGCCTTCCAGGCGCTGCAACACAGTGCCTCACTAAAAGGCCTTTTAAAGCCTTTTAAAGGTAAGGGGGAGCTGGCCCAGTTAGCGGAGCAGTGCGAAGTCCTGGAGCAGGGATTGCTTGAACTCGCCCAGGGACTGCTGGCCCAGGTTCGTCGCCCGCCCTTCACTCTTCTGCCCGCCCGACTCATCGAGCAGCGCACATCCGCCCGCACCACCTTTCTTCGCTGGCAGCACATTGCAACCCGGCGGATGGGCGTCGGGGTGTGGGCGGAAATGCTGCGCCAGGACAAGACCCCGGAATACCTGCTGCAAGACCTCTACCAGATGGAGCTG…	MRQLDKDQQGALQQSAFRPLQQTAFQALQHSASLKGLLKPFKGKGELAQLAEQCEVLEQGLLELAQGLLAQVRRPPFTLLPARLIEQRTSARTTFLRWQHIATRRMGVGVWAEMLRQDKTPEYLLQDLYQMELQRITLNMQISLIHSIGKQAAECAEKMGQAEAEFMGRLQQSQTRPGSVGM		PA14_59140	ABR13439.1	PFL_4670	CP20	A0K_RS04715
D3C65_24180	rha	5104987	5105817	+	phage regulatory protein Rha		ATGAGCAACATCAGCAGCAAGACCGTTTCCAACACCAAAGCCCAGCCCTCCACCGAGGTCAGCGTCGAGATCATCGGCGGCAAGCCCACCACGACCAGCCTCGATGTCGCCAAGCATTTTCGGAAGCAGCACAAGGATGTACTCAAGAGCATTGCGAACCTGGAATGCTCACCTGAGTTTACACAGCGCAATTTTGCGCCGTGTACCCGGCCTGGCTCCAACAACAAACCGGAGCCGTACTTCCGCATGACCCGCGACGGCTTCACCTTCCTCTGCATGGGTTTCACCGGCAAGGAGGCCGCCCGGTGGAAGGAGGCCTACATCAACGCCTTCAACAAGATGGAACAGGCGCTCATCGAGCAACCCGAGATCCTCAGTCACAACCACCTGCTCCAGTTC…	MSNISSKTVSNTKAQPSTEVSVEIIGGKPTTTSLDVAKHFRKQHKDVLKSIANLECSPEFTQRNFAPCTRPGSNNKPEPYFRMTRDGFTFLCMGFTGKEAARWKEAYINAFNKMEQALIEQPEILSHNHLLQFAIKTLDLMRDHTLGEPARPRTEQVVCNYLAVETLDAANPEQIKQALNFLQGQIIGEGVAAKSLPSVAGSSIAKDLLYGLLRSAHDAELLFNSLYDSGVEKLASEVFKEHMANTLAATSRQTRELLGYVASRATRSPFKPRSTH					CP21	A0K_RS04710
D3C65_24185	ssb	5105847	5106335	+	single-stranded DNA-binding protein		ATGGCTACCCCCGTCTTCTGGGAAGGCAACATCGGCTCGACGCCGGAGCACCGTAGCTTCCCCAACGGCAACAATCCCCCGCGGCAGTTGCTGCGTCTCAACGTGATGTTCGACAACTCGATTCCCGATGGCCAAGGTGGCTACAAGGATCGCGGCGGCTTCTGGTGCAGCGTCGAGTGGTGGCATCAGGATGCCCAGCGCTTCGCCGAACTGTTCGCGAAAGGTATGCGCGTCAAGGTCGAAGGCAGGGCGATCATGGACCGCTGGCCCGACAAAGAGTCAGGGGAAGAAGTCCAGGCGCTGAAGGTCGAAGCCTCGCGCATTTCCATCCTTCCGCATCGCCTGGCCGAGGTCACCCTGTTGCCGTCTACCAACGGCCAGTCGACACAACATCAGCAG…	MATPVFWEGNIGSTPEHRSFPNGNNPPRQLLRLNVMFDNSIPDGQGGYKDRGGFWCSVEWWHQDAQRFAELFAKGMRVKVEGRAIMDRWPDKESGEEVQALKVEASRISILPHRLAEVTLLPSTNGQSTQHQQSRQVPPQPAQQDAQSQQDYDSAFDDDIPM		PA14_59150	ABR13438.1	PFL_4671	CP22	A0K_RS04705
D3C65_24190		5106443	5106796	+	XRE family transcriptional regulator		ATGATCGGAAATCGACTGAGGGAAGAAAGGCTTCGACTGGAAATGAGCCAAGACGCCTTTTCACAGCACTGTGGGGTGACGAAGAACACTCAGGTTTCGTATGAGAAGGGACGGCGCAGTCCCGATACCACCTATCTGCTTAAAGCCATCGAGATCGGAGTCGACGTTCTATACGTAGTCACTGGCCGACATGTTCCAGCGGCGGTGAAAGCGCTCACTCAAGAGCAGCTGGATATCCTCAATTACATGTCCGGAATGTCCGAGCAAAACCGCGCCGATCTCGTTCGCGTGGGAAGGGCAATGTATGACGCCAACCAGTTTCGAAGGATGGCGCCTGCAAACTCCCTGTCTTAA	MIGNRLREERLRLEMSQDAFSQHCGVTKNTQVSYEKGRRSPDTTYLLKAIEIGVDVLYVVTGRHVPAAVKALTQEQLDILNYMSGMSEQNRADLVRVGRAMYDANQFRRMAPANSLS
D3C65_24195		5106873	5107070	+	hypothetical protein		GTGTCAAAGAAAGCGACCGATACCGACAAGCTGGACAGACGACACTTCAACGATCCCCACCGGACTGTACGGGCTATTGGTGCTGAGGCCGCGCGGAAAGGGCTACGGGTGTTCGACTGCCCCTACAGTCATCCTGCGATGCGGGCGTCCTGGTTGAAAGGGTTTGCCCAGGAGCAGCAACAGCAGCTCGACTTCTGA	MSKKATDTDKLDRRHFNDPHRTVRAIGAEAARKGLRVFDCPYSHPAMRASWLKGFAQEQQQQLDF		PA14_59160				A0K_RS04700
D3C65_24200	topA	5107186	5109105	+	type I DNA topoisomerase	5.99.1.2	ATGCACCTTGTAATCATTGAAGCCCCGGGCAAGCTGAAAAAGCTGCGGTCCCTTCTCCCCTCCATTCGTCCCGACGTGACCTGGCAGGTCGAGGCGACAGCCGGCCACATCAGAGACCTCCCCGTTCACGGCCAGGATCCGCAGATGCTCACCGTCGGCGTGGGCCAGGATTTCAAACCGCACTACCAGATCCTCTCGGGCAAGGAAAAAGCCGTCGCACGGCTGAAGGATCTGCAGCAGAAAGCTCTGGAGATCTACGTCGCATCCGACCCGGATCGGGAAGGCGAAAGCATCGGCTGGCACATACTCCAGGCTGCCGGGATCAAGAACTACAAGCGCGTTGCCTTCAAAGAGATCACCAAGTCATGCATCAGCGCCGAACTCAGCTCGCCGCGTCGC…	MHLVIIEAPGKLKKLRSLLPSIRPDVTWQVEATAGHIRDLPVHGQDPQMLTVGVGQDFKPHYQILSGKEKAVARLKDLQQKALEIYVASDPDREGESIGWHILQAAGIKNYKRVAFKEITKSCISAELSSPRRLDLPKVASQECRRVIDRLVGYLVTPELRRVMGRPTTAGRVQSVAVYLVVLREREIRAFTPIKHFGVELAFVSPSDGRTWKAEWDPVPTFASKEFPYIQDRQLAELVGAIRNVIVETCIDGEETDMPPAPFISSSLQMAAGNALKWSPDKTMKVAQRLYEQGLITYHRTDNPNISKDSMPDIRAVAKALGLKCVEQQRMFKADQDAQEGHPAITPTDWMAATAGETADEQALYQLIRVRALASQIEAAVYAVRTITLLGVGPDKKPL…		PA14_59180	ABR13436.1	PFL_4672	CP27	A0K_RS04670
D3C65_24205		5109114	5109866	+	hypothetical protein		ATGAACATGCAGACCAGCACCGACAGGAACCTCAATTTCGACTTCGTGCGCAGGCAAGTCGAGCAACCGCCAGCATGGGCATCAGAGGTCCTGCTGTCGTGGGAGGAAGCCTACCCCCAGGAAAAGCACGCCTTCCTTCAAAGCCACTACTGGACCGAGACGGGATCGATCAATGTGTTCCGCGTCGTGGGTACCGACCGCAAAGACTACCGGGGAAGGTCCTGGCTCGACTTCCTCACTGGCGGCAAGCGAATGCAGCGAAACCTGCAGGCCTTGCTGGACAACCCGAGCTACTACCTGCAGCCAACGGAGCGTAGGCCCGCGATCCACTACAACACGCTCGATGGCTTGAGCTTCTACGTCGGCTCCGACGGCAACCACCGCACCTGTATTGCTCGA…	MNMQTSTDRNLNFDFVRRQVEQPPAWASEVLLSWEEAYPQEKHAFLQSHYWTETGSINVFRVVGTDRKDYRGRSWLDFLTGGKRMQRNLQALLDNPSYYLQPTERRPAIHYNTLDGLSFYVGSDGNHRTCIARFFLAEQQKSQLHDVTLNHYQVNDAFYRLYGQLRQQVLLQGLPVQVHPERVQLGREDTAGWKMDTYQTTLNWLNLKTQEEISLNEAQAREQLIDLIRRKPSEEQPRGWKARLKCLISG			ABR13435.1
D3C65_24210		5109978	5111867	+	hypothetical protein		GTGGTACCACTCGACAATGCCTCCCCTAGCGGGCCGCTACAGGATCCATCCCTGGCCCGCTACAGCGAGCGGCAGCTCGCCGTTGCCAACACCTGGGCAACCCATTTTTCCCTCGCAGGGACAGCTCGAACCAAGTTCATCCGTCACTACCTGCGCAGCACCTCTACGACCAGGTGCTGGTGCATCACCGTCGCTGCTGACAACGGTGTGCGCTACACCATCATGCGTGCAGGGCCACTGCTCCAGGTATTCGACGGTCAACTAATCGGTGCGTGGGAGTGCAAGCCTGCCCATCGTATCCCGGCAAGCACGCCGTCCCCAGCAGGGGCGTTGAAGCTGCTACAGCGCCTTCAAAAGTTCGACGACGCAGTTGCTGTACTCAGCTCATACACCAGACGA…	MVPLDNASPSGPLQDPSLARYSERQLAVANTWATHFSLAGTARTKFIRHYLRSTSTTRCWCITVAADNGVRYTIMRAGPLLQVFDGQLIGAWECKPAHRIPASTPSPAGALKLLQRLQKFDDAVAVLSSYTRRAHDLATQMARDDLGLQHRLVYPSHSNKRYYAPRRQFYLKQIGAVLRTFRQLLDQDLLFAICSVRCLSPQLYNWLAQGNQARRLQMLKAQPVLTPLLVDCEEGVWPHTTTNDNGESICHFLPCPFSLLDSERPQAAAVPCDLYLDMGRILGQVADEGISVINFFAWLFQAPRSSIRFLSHVSPGRAGGALFHRKREGQYSGWHALLLAASLGNRRPITRAQWTAFYAAYNAIPWQIHNAKPDYNRLFNGCPSDWQDPAWLAITARLR…		PA14_59200	ABR13434.1		CP29	A0K_RS04660
D3C65_24215		5111864	5113843	+	DEAD/DEAH box helicase		ATGAGCCGTCCACGCCTGGTCAACCGTACCTCCGCGACTCCTTCGACGCTTCTGCAACGGGCTATCTTCGACGGCTACGACTTCGGCTTGAAGATCCCCTACATCGCAGGCAGCAACCGCGCGCTGCTGGAACTGTCCGGCTTCTTCATCAGCGCCCGGGAGCATCCGTTGCACCGCTACTGGCGGGTCCCCAAGGGCAAGTTGCTGCCCGAACTGGACTCGCTGTACAACCGACTCGCCGAGCTCGCTGGAGGCCTCCACTCACAGTCCTGGCGGGACTTCAGCGGCATGGTCGAATCTGCACAGGCCTCGCTTGACCGACAGGCCTTCACCTGGGGTTTGCTGCTGCGCATCGCGCCGCTGGCCGAGGGCGGCGTCTTGCTGTCAGGCGAGTTCCAT…	MSRPRLVNRTSATPSTLLQRAIFDGYDFGLKIPYIAGSNRALLELSGFFISAREHPLHRYWRVPKGKLLPELDSLYNRLAELAGGLHSQSWRDFSGMVESAQASLDRQAFTWGLLLRIAPLAEGGVLLSGEFHPGVVAVARRMRGVFLRPSSSWRIDATPELLRSNLILELGLAEEQFEILDTVQELLSDGSFAPATELPSMSIGGPQQEPAAPSLEDESACDIYLAAVPEIERTEYSSADIEAALQGYSLLAHQPVGIAHLLQRTSALLADDMGLGKTRQAVIAASIRAAGRPILVITLATLLINWQREIQQVYPSATVAIQQDNPEAQWILVNYEQLSPFVANASRFAVMVIDEAQRMKEPTAQCTRHGFDIAAQVPNRYLLTGTPVLNRETELHTL…		PA14_59210	ABR13433.1	PFL_4674	CP30	A0K_RS04655
D3C65_24220		5113931	5115052	+	pilus assembly protein PilL		ATGACCAGGCAGTTGACCACTCTCACGCTGTGCCTGCTGCTCGCCAGCTGCACGACCCATAAGGCTGAGCCGGCCAGGCCCGCCTTCGACAGCAGCCGCAATCCAGACCTGCTCTCACCGGACCTGTACCCGAATGGCGTACAACCGGAGAAGGAGCCCGTCGTGCGCTACGGGCGCTACACCCTGGTCAGCACCCAGCCGGACGCTGGCCAGCGCGACCTGATGGCACAGATCATCGACGTGACCATCCCGTCGAGCATGAACCCGAGTGTCAAGGACGCCATGCAGTACGTGATGAGCCGCTCGGGTTACTCGCTGTGCCCGGCAGAGGCCGGTCATGTGAACATCCTCTACACCCGGCCGCTGCCGGCAGCTCAGTACAAGCTCGGCCCCATGACC…	MTRQLTTLTLCLLLASCTTHKAEPARPAFDSSRNPDLLSPDLYPNGVQPEKEPVVRYGRYTLVSTQPDAGQRDLMAQIIDVTIPSSMNPSVKDAMQYVMSRSGYSLCPAEAGHVNILYTRPLPAAQYKLGPMTLRNTLQVLSGPAWQVKVDEVARQVCFVLRPGYQLPPAPRPKPVQQLYAKPAAPTPAAVAQPSSTEKVSTLESPVVVASVPTPTPITTSPAPTKKPESTTVFPPAAPAKDGHPSSPPAASAPIKPLASAVKSMPPTPAVASAPPVKVLTPAEPSRQLAQSWSAETGSTLRDTLEAWAKRARWTVRWEPQDLNYPIEAPLTFHGSFEDAVSELFPLYDAAERPFLVNASRPQSLIIIKERKN		PA14_59240	ABR13432.1	PFL_4675	CP33	A0K_RS04645
D3C65_24225		5115052	5116761	+	PilN family type IVB pilus formation outer membrane protein		ATGCGTGCCCCCCTGAAGAACCTCTTGCCTTGCCTCCTGATCCCCGCGCTGGCCAGTTGCTCGGTCGCACGGGTGAACGAGTCGGCGGATCGTGTCGAAGCTACGGCAGATTCCGCGTCGACGATCGCAGCACAGATGCGCAACACCCGACCGGATCGCCGCGATACGGTGGTGTTCTCCGACAAACCCTGGGTCAGCACGAAGCCCTTGAGCGTTTCGCACACCTTGTCCAGTGACTGCATCGTGACGTGGCGCCCTGCAGGCGCAGCGTCGCTGCAGGAGGCCGCCCAGGAAGTCATCAACCAATGCCACCTGGCGGTCAGTATCACGCCCGACGCGCTGAACCCGGCCGCTTTTGCCCTGCAACCTCAGCAGCGCGCGAGCAACGCCCCGCCGCCC…	MRAPLKNLLPCLLIPALASCSVARVNESADRVEATADSASTIAAQMRNTRPDRRDTVVFSDKPWVSTKPLSVSHTLSSDCIVTWRPAGAASLQEAAQEVINQCHLAVSITPDALNPAAFALQPQQRASNAPPPIQGGQDMATMLFPASVANGMSLGAGGSMGSSFGSYGPRSLYNIKWNGKVSGFLDLIAARAGVSWRYNPTEKRVEFYYLDTRTFRIYAFDDVNTVDSTVRSGMTTAAGISGDGSGSTGQNGSSGISGDSGSKQTTSSELKTSILSDIENSINSMLTPSMGRMSLSRATGTLTVTDRPEVLYRVQQLVNRENESITKQVLLNVNVLSVALTDKDQLGIDWNLVYKSLNNKWGIGLKNTMPGIDQSAISGSVSILDTANSAWAGSKAMV…		PA14_59250	ABR13431.1	PFL_4676	CP34	A0K_RS04640
D3C65_24230	pilO	5116765	5118090	+	pilus assembly protein		ATGGAGAAGCCTGACATCGGTAGCCGTGGACCAGACGTCTCGATCCTGAGCTACCACGGCAACAAGTTCGTCAGCGGCCTGTTCTGGCGGCCGCTGTCCAGCCAGCGGCAGTACATGAAGGAAGCGCGCAAGCTGGGCAAGGAAGAGCATCTGGACATCGTTGCCATCCGCCATTCGCCGACAGTGATCCAGGCCGGCTTCGTTTCGAAGTCGCAAGGCGCAGTCAAGGGCATGTACTCCCTGGCCTCGGCGCTTTCAGGCCAGTTCGAAGGCGACTTCCTGGCCTGCTGGAAGGTCGACGAGGACCGCTACGCACTGGTCGCCACGCTCGATGGCGCGATCGTCCCCGGCCAGGACCTGGTCACTACCTTCGACGAAGCCAGGGACCGGATCAGGAAG…	MEKPDIGSRGPDVSILSYHGNKFVSGLFWRPLSSQRQYMKEARKLGKEEHLDIVAIRHSPTVIQAGFVSKSQGAVKGMYSLASALSGQFEGDFLACWKVDEDRYALVATLDGAIVPGQDLVTTFDEARDRIRKLSTRGVLRNAQVFVPEGFDFPVKDFDIEELLAPKRLRRDYRLRQLTFGLSAREWTAVALLGCLVGGSLTAYYLWNAHQQELARQAALLEEQRRLAELAEKNAQAKQPLDLASLQKPWTLMPDLEDMLRACSKATGVLSLSIQGWLFESSKCDGRVLVATYHRTGNSTAADLTAASQHLFADRPAFVIDNGNTAALKVDLKVAIGSDEPLQPADDALQALTSHLYRQGVEPKLSISQETTPPLPGAEAATEQQVVLPSWKKFTFSAQ…		PA14_59270	ABR13430.1		CP35	A0K_RS04635
D3C65_24235	pilP	5118080	5118613	+	type IV pilus biogenesis protein PilP		ATGCGAACTGAGCCGATCGGCATGGCCGTTGCCGTGCTCTTCCTCCTCGCGTCCGGCCAGGCCTGCGCCGGCACCGTTGGCGAACTGGCGGAGATCCAGGCCCAGGCCATCCTCACCGAGGCCAAGGTGCGTCTGGCCACGGCGCAGCGGCAACTGGAGGGCAAAGGCGAAACCGGCCAGGTCGTCAGCGCCCAGGGGCAGACGTTCGCCATGCCGGTGCCGGCGGCGCCGCCGACGATCACGCAGCCGGTTCCGCCGGTGGTGCGGACCATCTACGGCGCCGGCGGCAAGATGACTGCCACATTCTTGTTCCCGGGCGGGTACGAGGTGGACGCCGCCAGCGGCGCGGAGCTGCCGGGCAACTACCGCGTCGAGTCGATTTCCCTGGACCAGGTCGTA…	MRTEPIGMAVAVLFLLASGQACAGTVGELAEIQAQAILTEAKVRLATAQRQLEGKGETGQVVSAQGQTFAMPVPAAPPTITQPVPPVVRTIYGAGGKMTATFLFPGGYEVDAASGAELPGNYRVESISLDQVVLTDKDGNRVPVGFSSVAPTQAASSAQGASVPPALPGAVPQPFIQ		PA14_59280	ABR13429.1		CP36	A0K_RS04630
D3C65_24240	pulE	5118661	5120202	+	pilus assembly protein		ATGGTGACCCAACTGCTCACCGCCGACGGTGGCGAGTGGGAGGTCTCGAAGCACCTGCAGGAGATCATGGCCCTGGCCGCCGACGGCACGCTCTATCTATCGGAGAGCCACCAGAACGACATTCACGTTCTGTCGTTCATCGACCGTCTCGATCGCCGTGGCTTCCGATACCAGCTCAACCTCACCGACCTGCAGACCATTCACCAGCTCTACCGCGCCGTCGCCATGGACGGCCTGGTCGATAGCGATGGCCAGCGCGCCACCCAGATGCAGGAGCGCGTGGTCAAGATCATTCGTAAGGCCACTGAGCTGCGCGCCAGTGACGTGCATTTCGTCGTGAGTCCCGCCGGCACCGGCAGCAAGATCCGTTTCCGCGTCGACGGCCTGCTGAAGACCGTC…	MVTQLLTADGGEWEVSKHLQEIMALAADGTLYLSESHQNDIHVLSFIDRLDRRGFRYQLNLTDLQTIHQLYRAVAMDGLVDSDGQRATQMQERVVKIIRKATELRASDVHFVVSPAGTGSKIRFRVDGLLKTVEQYRSQELHELCATIYQSMCDVAEPLFKPQLDQDARMSQAFVEKLNLFGARIATRPRAGGFLMILRLLYDDTGLDSLEQLGYLPEQNALFDRMMRMPYGINILSGPTGSGKSMTLKVTMEGLDKLHGGSKHILTIEDPPEYRIRGEGINQTPLVYDATDPDAERQAWAAGIANGMRLDPDYMMIGEVRDLFAAVAAFRGAMTGHGLWSTLHTNSAIGIVQRLKDLGVDPGLLFDPALLTGLINQSLLPKLCPHCKVRFQDHQDQLA…		PA14_59290			CP37	A0K_RS04625
D3C65_24245	pulF	5120202	5121281	+	type II secretion system protein F		ATGGGGGGCTTCTGGGAGCAGTTGCAGTTCGCCTTCTACAACAAGCAGTTCGGCCGCAAGGAACGCCTGCAGTTCTACGAAAGCATGTCCACCCTGCTCGAAAACGGGGTCCCGTTGAAGGACGCTGTGGCAGAGGTGCACAAGATCTTCGCTCATGAGGGACAGCATCCGTTTCATCCGGTGGCCATCGCCAGTCGCGAAGCGCTGATGGGGCTGTCCAACGGCAAGCGTCTGGCCACCGCCATGGCGCTCTATCTCCCCGCCCAGGAGCGAGCGCTGATCGAGGCCGGCGAGATGAGCGGCAACCTGGTTCAGGCCATGGGCGATGCCGTCTCCCTGGTCGAGGCCCAGGCCAGGATCCGCGCCACCATCTGGCAGGCGCTGCTCTACCCCTCGGCG…	MGGFWEQLQFAFYNKQFGRKERLQFYESMSTLLENGVPLKDAVAEVHKIFAHEGQHPFHPVAIASREALMGLSNGKRLATAMALYLPAQERALIEAGEMSGNLVQAMGDAVSLVEAQARIRATIWQALLYPSALSAMMVFLLCIVAYRMVPSLARLSDPVTWTGPLATLNAIASFVTGPGIYVLVAVITLTVVVIVTLPTYRWKGRVWLDRTLPPWSIYRMLQGTTFLLNMAVMLNAGIRPYDSLASMIKISPPWLKQRLEAARYGVGLGQNLGVALRSAGHDFPDRQAIQYLCILANRGGFSEALVKFSRRWQETSLKQIELAAGLVKNFALIFIGALMILVLLGAYQAQQLIQSMNH		PA14_59310	ABR13426.1		CP38	A0K_RS04620
D3C65_24250	pilS	5121303	5121833	+	pilus assembly protein PilS		ATGAGCACTACGCAACGCACTTCCCGTCCGACGCAGGGCGGTTTCGTTTCCATCGAGATGATCATCGTGCTGATCATCATCGCCATCGGAGTCGGCCTGGGGCTGGCCGCAGCGGCAGGGATGTTCAGTTCGTCCAACGCCAACGAGGAACAGCGCAACATCAGCGTCATTGCGGCCAACGCACGCGCCCTGAAGACCTCTTCGGGCTACGGCTCCAGCGGTACCAACCTGATCCCGAGCCTGATCGCAATCAACGGCGTGCCGAAGAACATGAGTGTCTCCTCCGGCGTCGTCTACAACGTCTACGGCGGATCGGTCACTGTCTCGTCCACCGGCATGGGCTTCTCGATCACCACCAGCAAGTTGCCCCAGGACGCCTGTATCACGCTGGCCACCAAG…	MSTTQRTSRPTQGGFVSIEMIIVLIIIAIGVGLGLAAAAGMFSSSNANEEQRNISVIAANARALKTSSGYGSSGTNLIPSLIAINGVPKNMSVSSGVVYNVYGGSVTVSSTGMGFSITTSKLPQDACITLATKIAKNTFEQTKINSGSAITGEVTTAAATQACSSDSNSITWTYSS		PA14_59320	ABR13424.1		CP39	A0K_RS04615
D3C65_24255	pilT	5121830	5122771	+	twitching motility protein PilT		GTGAGTGTGAACCCGATCATCCAGGCTCAGTTCGTCGACCTTTACCTCGGTGAAGGCTTCGCCGACGTGAAGGGCCTGGCCGGCGCCGGCGCGCGCCGAGTCGAGGTGCCTCGCGAGTGGGAGTCGCACGCCCAGGAACTGCTCCAGCTCTGCAGGCAAACGCTGGAGGAGCTGCAGGATCCTGAGTTCGCCATCGTCGTCGACGGCGTTCTGCTTCGCGTCACCCTCCTCGAGGACGCGTTCAGTGGCAGCGTATTCGTGCTGCGCCGGTCGACCGCCCAATTGCGGGAGTTCCAAGAGATCGGCTATCCGAGCGAAGTGGTTTCCGCGCTGATGGATCCGCAGCTGCAGGGCCTGATCCTGTTCTGCGGCGAGATGGCGACAGGCAAGACCAGCTCC…	MSVNPIIQAQFVDLYLGEGFADVKGLAGAGARRVEVPREWESHAQELLQLCRQTLEELQDPEFAIVVDGVLLRVTLLEDAFSGSVFVLRRSTAQLREFQEIGYPSEVVSALMDPQLQGLILFCGEMATGKTSSAASLLLARLQELGGVGCAVEDPQETNLSGQHGLGRCIQVRTSRRSGGYSEALLRTLRAGADLVLIGEIRDEDTAYQACKASLTGSLVIATIHAKSCHQAIERLVTLAQPLARNAYDVVAEGIQAVICQALESDGSSRRLTAEPLLFTGDDGPSMRDKIRRKEAHLLQDDQARQSRQSLWR		PA14_59340	ABR13423.1		CP40	A0K_RS04610
D3C65_24260	pilV	5122776	5124104	+	shufflon system plasmid conjugative transfer pilus tip adhesin PilV		ATGAGGAGTAAGCGCAGCAGTGGATTCATCTCGATCGAACTGATGATCGCCCTGGTCGTGATCGCCATCGCGACCGCCGGCGGCATATCGGTCCTGATGAGCTACCTGGACGGCCTGGACGAGCAGCACGCGGCCCAGCAGCAACAGCAGGTGGCCAAGGCAGCGGAGAAGTACCTGAAGGACAACTTCAGCACGGTTCTGGCCAGCGCCGGCGCCACGGCCCCGGCGGTGATCACCGTCCCGATGTTGCGCAACACCCGTTACCTGCCCGCAGGCTTCCGCGACACCAACATCTACGGCCAGCAATACCAGGTACTGGCCCGCAAGCCGGCGGCCAACCAGCTCGAAACGCTGATCGTGACCACGGGTGGACAGGTAGCTTCCGAACTCGCGATCCGC…	MRSKRSSGFISIELMIALVVIAIATAGGISVLMSYLDGLDEQHAAQQQQQVAKAAEKYLKDNFSTVLASAGATAPAVITVPMLRNTRYLPAGFRDTNIYGQQYQVLARKPAANQLETLIVTTGGQVASELAIRRIAQLMGATGGYISKTNTSIAQGAAWQVALSNFGSAPGAGHLATALFFQDGAIANEYLYRNAVPGHPELNRMNTTLDMGGNNIAAAGAITASGNITTSADISARNVTATGTVKAGTADVAGETYTGGWFRTRGDTGWYNEKWGGGWYMSDSTWVRSWMNKNVYTGGEMKAGKLTAEGRTEVGEYLQLKGVATEGADCSPNGLAGITSTGLWLSCQNGKWGRTAASMRMNTTAGVIKDWCTLHGQDSGMMYYDYVRYAITCGGRFCA…		PA14_59350	ABR13422.1		CP41	A0K_RS04605
D3C65_24265	pilM	5124133	5124570	+	pilus assembly protein		ATGCCGCTGATGTGGATCGTCCTGGTGCTCGCGCTGATCACCGGGACCTGGCTGAGTGTACAAAGCAACCACGCGACCTCGAGCGCCGAGCTGGCCGAGGTCGACACCCTGGCCAGGAGCTTGCTGCTCTACCGCTCCAGGCTGGCGGAGTACGCACACGCCAACCCCGGTTTCAGCGGTTCGCCGGCGGACTCCGCTCTTGGTCTACCGGCCTGGTTCCGCAAGCCAGTGCGGCTTCAGGGCTACATCGCCGCCGGCACCAGCTACGCCTTCATCGCCTCGCCGCCGGCAGGGCTGGCGGCAGCCGTGGATGCCGGTACGGAATCCGATCTAGTTGGCGTCAGGCGCAACGGCCAGTTAGTCACACGCCGCCTCGGAGCCACTGCCATTGCGCTCCCT…	MPLMWIVLVLALITGTWLSVQSNHATSSAELAEVDTLARSLLLYRSRLAEYAHANPGFSGSPADSALGLPAWFRKPVRLQGYIAAGTSYAFIASPPAGLAAAVDAGTESDLVGVRRNGQLVTRRLGATAIALPAPIPEGAVVAVK		PA14_59360	ABR13421.1		CP42	A0K_RS04600
D3C65_24270		5124842	5125486	-	hypothetical protein		ATGGTGTTTCTCCTGCAGGTTGAGGGTGCGGAGAAAACACTGGCCCTGGCGGGGAAGTGGATTCCCCGCTGGGTTGCGGAAGGGAGCTTCTATCGACCGAGGCCGACCGACCGCGCTACCAGAAGCTATACGGTCTTGGGTTGGATCAACACGGTGGGCTGTGCTGCAGCATTTCGGATCTGAGCTGCATGGGGGCATGTCGCTGACAACGTCAGCAGATCACGCGTTCATCATCGAAGCGGGGGGCAAAAGTGTCAAGGTCAAGCAGGAGGGGGAGCGGATGCAGCGGGCGGAGAGCGAGGGCGGAAGAGCGCGGCTGGTAGAAACCCTGTCAAAGGTTTCCCCAGCCGTGTCTGGAAGGGGAGTCAAGTGAGCCACCTGTGGTTGAATCGTCGATCC…	MVFLLQVEGAEKTLALAGKWIPRWVAEGSFYRPRPTDRATRSYTVLGWINTVGCAAAFRI*AAWGHVADNVSRSRVHHRSGGQKCQGQAGGGADAAGGERGRKSAAGRNPVKGFPSRVWKGSQVSHLWLNRRSLGIDRLDPITRPLSWLGQQTVGTHPRTKGALRITGGPPAGRRIPMGSLMVLEQERQATHGEGKRRGRNTSTTLKSRKHRTS		PA14_59370
D3C65_24275		5125485	5125874	+	hypothetical protein		ATGTCCAAGCAATCCACCAGCTTCGAAATCGGCTTTGCCCTCGGCAGTGTTGTGCGTGAGTTCCGCAGAGCGCTCAGGCGCCCTCCGGTCGTAGTGCAAGCACAAGCGCCGGTTGCGTTGAGCGTCCAGCGCATCGATCCTGCCTTCATGGCCGGCCCGACCGCTGGCGAGCTAGAACACATCAGCGACATCCCAGCCATCGTCCGGCTGAAGAATGTCAACCTGAATGACTGGTATCTAGCCAATACGCGCGAGGTGCAAAAGCCCAAGCGCGCACGCAAACCCAAGCCGGCCAAGGCGACCGCCAAAGCTGAAACGCCAGTCAGGAAGGAGCTCAAGCTGGGTTCCCTCGATCAACTGATCGCCCCGGTTGATCCGCTGACCTGCTGA	MSKQSTSFEIGFALGSVVREFRRALRRPPVVVQAQAPVALSVQRIDPAFMAGPTAGELEHISDIPAIVRLKNVNLNDWYLANTREVQKPKRARKPKPAKATAKAETPVRKELKLGSLDQLIAPVDPLTC			ABR13418.1		CP43	A0K_RS04590
D3C65_24280		5125947	5126126	+	hypothetical protein		ATGGGGTCCGCAAAACTTTCCGCAATCGCAGAAGATCTACGCAAGATTGGAACCACGGCGGTAGCCGCTGGTTTGATCGGCATTTTTCTCGGCGAGCATCGCATCCTGACTGCCCTTGCGCTGTCGGTAGGTGTGGTAATCTGGTCTACAGGTATCTACCTGACTCAGGAGGGATCTTGA	MGSAKLSAIAEDLRKIGTTAVAAGLIGIFLGEHRILTALALSVGVVIWSTGIYLTQEGS			ABR13417.1		CP44
D3C65_24285		5126586	5127065	+	DUF3577 domain-containing protein		ATGAGCAACAACACCCAAGCCCAAGAAGCCAAATATTTCGACCTGCACACCACCGGTATCGGCTACCTCAATCGCATCCGCGAAGTACCGATCCGCCGAGGTGAACCGTTCCTCGCCGTAACCGTCGCAGCCCTCCATGGCGCGGCAGACAGCGTGGAATACTCCTACATCGACTGCAAAGTGGTCGGCGCCCAGGCTGAAAAGCTTGTCCGCCGTTGCAAGGAAGCAGTCGAGGCCGAGAAGAAGGTGCTGATTTCCTTCCGTATCGGCGACATCTGGGCGGATCCCTTCACCTACGAGAAAGGCGAGAAGAAAGGCCAGTCCGGCGCAAGCCTCAAAGGCCGGCTGCTCTTCATCTCCTGGATCAAAGTGGATGGCACCACCGTCTACGATGCGAAG…	MSNNTQAQEAKYFDLHTTGIGYLNRIREVPIRRGEPFLAVTVAALHGAADSVEYSYIDCKVVGAQAEKLVRRCKEAVEAEKKVLISFRIGDIWADPFTYEKGEKKGQSGASLKGRLLFISWIKVDGTTVYDAKEEAEKAQQGQGEPQGEPAAPAEQAAA		PA14_59400	ABR13415.1	PFL_4684	CP46	A0K_RS04575
D3C65_24290		5127435	5127632	+	hypothetical protein		ATGCAATACGGAAAGCTGGCACTCGCACATCTTCGTCTCGAACTGCCGCTGCAGGTTCTTATGTCCAACGCCGGCTTCTATATCGGCACCCTTGATGAAGAAGGACCAGCCTCGCGCGAGTCGGTTGAATATTACCCCTCACGCGAACTTGCCCAACAGGCATTAGACAACGGCACTTGGACGCAACGGGAATATTAA	MQYGKLALAHLRLELPLQVLMSNAGFYIGTLDEEGPASRESVEYYPSRELAQQALDNGTWTQREY		PA14_59430	ABR13413.1		CP47	A0K_RS04565
D3C65_24295		5127737	5128015	+	hypothetical protein		ATGAACACATACCCAGAAAGGCTCCCAGCTCTACTCAACATCGGAGTACATGCTGCACAAAGCAGGTTCGAGTACATTCTGTGCAAAGGCTTGGTTGATGAGTTTGGCGATGCAGGACTCAGTATCGAGCTCTATGTAATTCAAGATGCAATCGAAGCTTTGGCGCAGGCCGACTGTGAGCATGGTTGCGACTCGAGCACATCACCGGTACTTCAATACTATGGCCTGGTAGAGCGATACCAGAAGGCTCGGCGTAAAGAAGAACACCTATCGCGTTAA	MNTYPERLPALLNIGVHAAQSRFEYILCKGLVDEFGDAGLSIELYVIQDAIEALAQADCEHGCDSSTSPVLQYYGLVERYQKARRKEEHLSR			ABR13412.1		CP48	A0K_RS30510
D3C65_24300		5128117	5128824	+	hypothetical protein		ATGACTCAACTCAATCCGTTTATTCGCGGCTATGAGAGTTTCCGCATCGAGCGAAACCTGCAGATCACTGACGAAGGCGACAATCTACCGTACTACCGCGCACTGCATGAAACCCAGCAGCACCTCCCAGACGAATATTTTCAGTGCGAGCTGTGCTACTTCAATGGCGATTTCGCCGTGGTAACCCAAGACTTAGACGATGAAAGAGTTGAAAAATGCCCTCACCAAGGAATAGTGAGAAACGTACTTTACAGCATCTACGGTGAGCAGGACGGCAGAAAAAAGCTTATCGGAGATCAATACTCACTGACCGAAGCCGAGAGTGTCGTTCGATACCTTTCGTTCGGCGGCGGTTATAACCGCTGCTGGGAGATCAGAAAAACACATCTACCCATCAGG…	MTQLNPFIRGYESFRIERNLQITDEGDNLPYYRALHETQQHLPDEYFQCELCYFNGDFAVVTQDLDDERVEKCPHQGIVRNVLYSIYGEQDGRKKLIGDQYSLTEAESVVRYLSFGGGYNRCWEIRKTHLPIRAWNSLYERFSTKMPIRLPSVLVSLFWCNEHGAVGFRLHNTPWTDECLEILDMTAAALRQEQLDFGLDEHLVDLLHLAGQADIRLLVLDPFAPTLKGLPLYDD		PA14_59440	ABR13411.1		CP49	A0K_RS04555
D3C65_24305		5129060	5129410	+	hypothetical protein		ATGACCTCTCTCAACAACCACTCCAGCGCAGGCCACACTGCTGCGTACCTCAAACTCCCGATCGTTCTCACCAACGCGGCCTGGCTGCGCCTGGTTTATCTCGCCAACCCTGCCAGGGTCGACGAGATGGGCACCCGGCTGGCCAGTGTCGTTCAAACCGCCTGGCAGGAGCTTTCGCTCCAGCCGACCGCGAAGCACATCCAATTCCACCTGTACCACAAGGAGGAAGAGGGGCAGGACCGCGCGCTCGCGCTGCTGGTCCTCTCGATAGTCGAGCCGTCCGATGAGCCTTCCTACCTACGCATCGAGCTGCAGGAAGAAAGCCTCCCGGGCAACCCGGATAGCGAGTAG	MTSLNNHSSAGHTAAYLKLPIVLTNAAWLRLVYLANPARVDEMGTRLASVVQTAWQELSLQPTAKHIQFHLYHKEEEGQDRALALLVLSIVEPSDEPSYLRIELQEESLPGNPDSE		PA14_59470	ABR13410.1		CP50	A0K_RS04550
D3C65_24310		5129467	5130099	+	DUF3275 family protein		ATGATCAACATACCCGGCCAGTTGGCCATTCGAACCATCAATGGTCGCAATGGCGAGTTCAACGTGGGAAAGCTCTCGACCTCGATCGGGGAGTTCGTCATCAAGGACGCTCTCCTGGACCAGCACATCGAAGGCAAGTACCGCGGTGATTTCGCCATCACCGAGATCCGTCCCTCGTACTACACCACCGGCGGCCGGCTGGTCGTCGAGATCCGCGCCAAGCTGGACAGCATGACGCTGGACGACGTGGACAACCTCAGCGACGAGGAGGCAGAGCGCCTCTCTGGCAATGAGGTCGATCCGCTCGACGAAGTGCCCGCGATCCAGCAACCCACTGTCGCACCGGCGGCACCGCCGAAGTCGCCCCAGAAACCAAAGCCTCTGCGCCCCGTCGCAACC…	MINIPGQLAIRTINGRNGEFNVGKLSTSIGEFVIKDALLDQHIEGKYRGDFAITEIRPSYYTTGGRLVVEIRAKLDSMTLDDVDNLSDEEAERLSGNEVDPLDEVPAIQQPTVAPAAPPKSPQKPKPLRPVATGDDAPFGMDPPAPAEQAASLDTDADAELFGTVWPLGEIVKLDTTVDRKRLRQQCVRLGALGYELDFKQQVWTRKEAA		PA14_59480	ABR13409.1	PFL_6258	CP51	A0K_RS04545
D3C65_24315		5130096	5130371	+	hypothetical protein		ATGAAATCGATCTACAACACCCCAGGCTTCAGCGAGGAGTTGTTGCTGGTTTGCGCCTCGCTGCGCGAGGTCGGACTGGACAATCTGGCTGTCCAGTTCCGCGATGCAGTGTTCGACCGATCCGTCGTCGACCAGGCCATCATCGCACTGCGTGAGCGGGTGAAGACCCCTTCGCCGGAGCATGCGGCCGACAACGAGCCATGGCTGTACTGCGACTGGCAGGCCAGGCAAACAGCTTACCGGCTCCTCCAGCGCCTTGAGCGCGCAACACGCTGA	MKSIYNTPGFSEELLLVCASLREVGLDNLAVQFRDAVFDRSVVDQAIIALRERVKTPSPEHAADNEPWLYCDWQARQTAYRLLQRLERATR		PA14_59490
D3C65_24320		5130441	5130803	+	hypothetical protein		ATGGGATGGCTTTTCTCACATCAGACGAAGGAAGACCTGCTGCGTGAGCTGCTGGCCCCAACCAGTACTTTCGCAGGCAGCACCGAGGTGCTGGCACACGCAGTCTCCGGCAATGAACTTTGGACTGTCGTAAAACGAACCTTCCACCTTGCCGGATTCTATTTCGGCAAGCCGGCCGGTCACTCGATCACCATGATCGAGCTGCACTTGCTGGACTGCTCGGCCGGGCAATGGGGCTACAAGACCATTCCGGAGAAAGCAGGCCCGTTCTACTACGGCTGTCCGCTGGAGTTCCTGGACCTGGCTCACGATGAGACCAACCAGGAGTGGCGAGACCGTCTGACGCAAGAACACCAAGCCTGA	MGWLFSHQTKEDLLRELLAPTSTFAGSTEVLAHAVSGNELWTVVKRTFHLAGFYFGKPAGHSITMIELHLLDCSAGQWGYKTIPEKAGPFYYGCPLEFLDLAHDETNQEWRDRLTQEHQA		PA14_59500	ABR13408.1		CP52	A0K_RS04540
D3C65_24325		5130871	5131125	+	hypothetical protein		ATGAACCCACTGTTCACCAACCTCCCCCAGGAAACCCTCGCCTACCTCGAGGACCAACTGTCCAACAACGACGTCGCCGGCGACGACGAGCTCATCGACCTGTTCATCGAGGAGCTGTCGCTGACCTTGGAGCAGGCGGAAGCGGCTGTCGCGCTACGCGATCAGTACCTCAGCCAGGTCTTCCTGAACGGCCAAGGGCCGCTGCACCAAGACGATGGGCTGAGCTTCGACCCTCACACCAAGAGCGTTCGGTAA	MNPLFTNLPQETLAYLEDQLSNNDVAGDDELIDLFIEELSLTLEQAEAAVALRDQYLSQVFLNGQGPLHQDDGLSFDPHTKSVR		PA14_59510	ABR13407.1	PFL_4688	CP53	A0K_RS04535
D3C65_24330		5131218	5131823	+	hypothetical protein		ATGCCCAGTCCCACCCCGCTCTACCAGATCGAAGAGTGCCCAGACCTGTACGTCGACGCCTGCGTGTGCGACGAGCAGCGCAACCTGATCTTTCTTTCGGCCTGGGGCCGCGACACCGTGACACAAGAGTTCCTGGCCAGGCTGACGCTGGGCCGGGAAGAAAATGGCATCGACCATTTCCACATCATCGTGGACGGCCGCCGCTTACCTGTCTTCCCAAACCAGGATCTCCTGGAGAAACGCACCACCCGCCAGTTCCGCGGCACGTTGTTCGGGAGCCTGCTCAACCTCTGGCTGTTCGATCGGCGCGCCTCGGCACCTGACCGAAGCAATCACCTCGCCTTCGCACTCCTGCAGCGCGATGAGGATCCACACCAAAGGCTCTGGCCGCTAGTGATG…	MPSPTPLYQIEECPDLYVDACVCDEQRNLIFLSAWGRDTVTQEFLARLTLGREENGIDHFHIIVDGRRLPVFPNQDLLEKRTTRQFRGTLFGSLLNLWLFDRRASAPDRSNHLAFALLQRDEDPHQRLWPLVMETCPLPLLQHWREPVMEVLTQHQMLTALPGTIGNVCAWRLALRVDVLEPTLGELIRESILTTDAQAQA		PA14_59520	ABR13406.1	PFL_6259	CP54	A0K_RS04530
D3C65_24335		5131853	5133298	+	class I SAM-dependent methyltransferase		ATGGCCCTCATGTTCCCGCGCTTGGCGCGCAACTTTGCACGCAACGGCTACTTCCCTACCGATGAGGTCACCCTCGAACGCGCTCTGCAGGCCCTCGCTCCCGCCCCGTCGGGCAGGATGAGGATCTGTGATCCCTGCGCCGGTGAGGGGGTTGCCCTGGCTGAGGCAGCACACCTCCTCGGCCGCGACCAGGTCCAAGCCCTCGCTGTCGAGTACGACCGCGAGCGCGCCGACCATGCTCGAGGCGTGCTTGACCGAGTGCTGCACAGTGACCTTTTCGACACCATGATCAGCAGGCAGTCGTTCGGACTGCTCTGGCTCAACCCGCCTTATGGCGACCTGGTGGCGGACCACTCCGGTGCGTCGCAGTACCAGGGCAGCGGCCGCAGGCGTCTGGAG…	MALMFPRLARNFARNGYFPTDEVTLERALQALAPAPSGRMRICDPCAGEGVALAEAAHLLGRDQVQALAVEYDRERADHARGVLDRVLHSDLFDTMISRQSFGLLWLNPPYGDLVADHSGASQYQGSGRRRLEKAFYQRCLPLLQYGGVMVLIVPHYVLDDELTGWLSNHFTGLRIYAAADPTFKQVVIFGIRVRRQDLARADANQVRSRLQAIGAGQEKAEEIPAAWPWEPYMVLPATSELEHFYRVTLEPEQFAGEIQRLRGLWPDFNLHFAQAGLQPRPPVRELSRWHLALALAAGAISGVVQSKSGRILVVKGDTYKDKVRKTEFTEDDDGNITEVRILTDRFIPIIRAWEMTPSSVNQGRVLTISSSAATTEEAEEPQPEPTPEPLLFNPGQVV…		PA14_59530	ABR13405.1	PFL_4689	CP55	A0K_RS04525
D3C65_24340		5133403	5135652	+	DEAD/DEAH box helicase		ATGAACGCTCTGACCCAACCGGCCGCCCTGGCCGCCTCCCCCCTGAACATCAACCTGACCGACTTCATCGACGAGTTCGGCGACGAGCTCCTGGAGTCGCTCAATCGCTCCAACCCCCCGGTCTATACCGGATCCGACAACGCTCACCGCCAGTTGGTGATGGACCGACTCAAGCGCAAGCCCTTCGCGGCCCAGGCCGAGGTCGTCCAGGCCATCACCGCCCTGCTGCTGGACCGTAACGAGCAGGCCGGGATCATCAACGCCGAGATGGGCACCGGGAAAACCATGATGGCCATCGCTGTCGCAGCGGTCATGCACGCGGCCGGCTATCGCCGGACCCTGGTCGTCTCTCCGCCGCACCTGGTCTACAAGTGGCGCCGCGAGATACTGGAGACCATC…	MNALTQPAALAASPLNINLTDFIDEFGDELLESLNRSNPPVYTGSDNAHRQLVMDRLKRKPFAAQAEVVQAITALLLDRNEQAGIINAEMGTGKTMMAIAVAAVMHAAGYRRTLVVSPPHLVYKWRREILETIPGARVWVLNGPDTLLKLLKLRDQMGDAYDGRQEFFILGRVRMRMGFHWRLACWRKRAAGGQLLAACPDCGQVLEDLEGNLVTVEEFERGDRRRTCSSCRGALWTLIRPGKPDGGSRRATILKSMCRIPTIGPVRAERLLNDFGEDFLATMLVDNVSEFINLMDAKGNFVFSDRQAKRMERSMANIEFGFGEGGYQPTEFIKRYLPDGYFDLLVVDEGHEYKNSSSAQGQAMGVLAAKARKTVLLTGTLMGGYADDLFYLLFRILTQ…		PA14_59540	ABR13404.1	PFL_4690	CP56	A0K_RS04520
D3C65_24345		5135888	5136178	-	hypothetical protein		ATGAATGGCTTGGAAAAACACCCAACGCTGACTGCTGTGATTCAAACGGATGATGGGCAGGAGCAAAGGATTTTGGTGAAAGCTATTGTTCTTTCTGAAGATAACCACGCTTATGCACTGGTCGATGAGAGTGGTGAGTTGCGTCCTGCAAAAGCAGAGATCAAAGAAAATAATGCGCTTAACATCCTGTTCTTCAACGCTGTCTGGATCGAAGGCGATCGAGTGTCCACCCTGGACATCATCACGAAAGAGAAGAAACTTCATATCGGCAAGCTGATCAGCCTTAGCTGA	MNGLEKHPTLTAVIQTDDGQEQRILVKAIVLSEDNHAYALVDESGELRPAKAEIKENNALNILFFNAVWIEGDRVSTLDIITKEKKLHIGKLISLS
D3C65_24350		5136323	5137363	-	DUF4113 domain-containing protein/DNA polymerase V subunit UmuC		TTCCACATAAACGGCGACATGAGTCAGCGGGTCATGACTCTCCTTGAGGAGATGGCACCCGCCGTCGAGGTGTACAGCATCGACGAATGCTTCGCTGACCTGACCGGGGTACCTGGTGACCTGGTGCGCGTTGGGCGCGAGATGCGCGCTCGGGTACTGCGCTGCACGGGCATCCCCGTAGGCGTGGGTATCGGCACTTCGAAGACGCTTGCGAAGCTGGCCAACCACGGCGCGAAGAAATGGCAGGCTCAGACTGGGGGCGTGTTGGATATTCGAGATCCGGCGCGCCGTGATCGGTTGCTGCAGGCCTGCGAGGTTGGCGATGTATGGGGCATCGGCCGACGGATGACCGAGCACCTAAGCACGATGGGCATCCGCACGGCTTGGGATCTTGCACAG…	MHINGDMSQRVMTLLEEMAPAVEVYSIDECFADLTGVPGDLVRVGREMRARVLRCTGIPVGVGIGTSKTLAKLANHGAKKWQAQTGGVLDIRDPARRDRLLQACEVGDVWGIGRRMTEHLSTMGIRTAWDLAQADAWTLRTKFNVVIEKTARELRGTPCLELEDAAPPKQEICCSRMFGKRLHDLPPIREAVATYAARACEKLRAQGSVCKRVQVSIRTGMFNPDEPKFAKGVSIELPYPTDDTRIITRAAAEGLERIYQPGFAFSKAEVLLLDLRQPGEFTGDLFAPVQPERATKTMAVMDAINAKWGRGTVRPGGVPAEPDWGMRRELMSRSYTTRLEQLWMVR			ABR13403.1	PFL_4692		A0K_RS04510
D3C65_24355		5137640	5138793	+	IS3 family transposase		ATGAAGCGCAAGAAATACAGTCCGGAATTCAAACGGGAAGCTATCGAGTTGGTTCGTCGTTCAGGGGCGAGCTGTCGACAAGTGGCTCTGGAGATTGGTGTGGCTCCGAACCTGCTCACACGCTGGGTTCGAGAGGCACGGCCAGGCACAGAAAAGGCATTTCCCGGAACAGGTAGCCCGCGAGATGAGGAGCTGGCCAGACTCAAGCGTGAGTTAGCCCGAGTGACCAAGGAACGTGTTTTTTTAAGAGACGCGGCAGCGTACTTTGCCAAGGAGTCATCGAGCGGTACACGGTGATCCAGCGCTGCCGCAACGAGTACCCGGTACGACTGATGTGCCGTTGCTTGAGGGTTTCTGCCAGTGGCTATTACGCCTGGCAGGATCGTGATCCAAGCCCAC…	MKRKKYSPEFKREAIELVRRSGASCRQVALEIGVAPNLLTRWVREARPGTEKAFPGTGSPRDEELARLKRELARVTKERVFLRDAAAYFAKESSSGTR*SSAAATSTRYD*CAVA*GFLPVAITPGRIVIQAHVLKRMHA**GAFGRFTRTAVV*SERHVCTRICSRRAKLSA*TALLA*WQLSEFKAGHAGRGVALEESPAAVQQA*KICWSAISPRRNRSASGSRTSRK*SH*KASSSYAWCSTCTASW*SVGRCITVRIGRW*FERWKWRSGSARVTGQ*SCIRIAAANSPVRTTSAF*ISTRWSAA*VPSDIVATTLPVKASSVSSNGSALPISRIALVMKHGRIYSTTSSGFTTHECVVESPGKI*SFQPFSNCPWKWG
D3C65_24360		5138976	5144018	+	nuclease		ATGGAAGTACGTTACTGGGAGGGGGGGCTTCACTCGTTTGAGGTGGAGGCGATCGAAAGGATGGCGAAGGCCTTCGCACCCAACGAGGAGGTGGCGCAGCCAGGTACTCCCACCGCTAAAGGGAATTCTTTCGCGGTGCTCAAACAGCTGAAAAAGCCCGACGGAGTATGGCCTTGGAAGGGGTATGCGGGCTTTCGCTTTGCCAATTCTCGTGGCTCTGATGGGGAGTTCGATCTCGTCATTATCACTCACAGCATGGTGCTGGTGGTCGAGCTAAAGCACTGGAATGGCAAGATCACTTCGAACGGCAGCAAGTGGTATCAGGACGGTAAAGAGCGGGATGCCTCTCCGGTCGAAAGAACTCGGAGGAAGATGTACGAGCTCAAGAAGAGAATGCAA…	MEVRYWEGGLHSFEVEAIERMAKAFAPNEEVAQPGTPTAKGNSFAVLKQLKKPDGVWPWKGYAGFRFANSRGSDGEFDLVIITHSMVLVVELKHWNGKITSNGSKWYQDGKERDASPVERTRRKMYELKKRMQSIKASLPKGKEPWFEFCVVLSGKCTLDLPDAEIPYVMQLEDFLGLADEKQFRQRYPKAHNVHLNDHFGDFDRLLNEGFVKPKELVVDDYRAIAPAVFTHPTKVYSEFDAVNIHNKDDHAMLRLWDFSKLDSTSARTKEGRFKILSREREILVYLKRLDQDLVNRCARFKGNVSPDSITEQHSELFEMPDGHFRLNEFINRFVVRMSGGERLQLLKILLAQFAGLHGHSVAHRDVGDHSVWFSPASGIALSNFISAYHQPIGTVGDL…
D3C65_24365		5144018	5145442	+	hypothetical protein		ATGGAAACTACTCCAATTGTCCTCTTTGAGCTCGATGTTGCGGTACCAGCGCAACAGTTTCGCATTGAGTACACGCTTGTTGACAAAGGCGGGCTTCCAGTCGTGCCAGAGTTTCTGCTCAGGCTACTAAAAATTTCAGCCCTCATGCCCGCCGAAATTGCGAAATACTTCGGATTCTCGGCCAAAGAGCTGAGCGTCGCGATGATTCCGTTTATTAAAAACGGTGAAATACGCATCCGCCCTGATGGAAAAGCAGAGCTCACAGAAATAGGGCTTCGACTATTTTCCGAAGGCCACGAAACCCCAATAGTAAAGCGGAAGGAAGAACGCCAGCAAACCTTCACCTTCGATTTGCTAGCGTTTAGCTATCTCGGCCGGAGCCTTAAATCAGTTGAATCA…	METTPIVLFELDVAVPAQQFRIEYTLVDKGGLPVVPEFLLRLLKISALMPAEIAKYFGFSAKELSVAMIPFIKNGEIRIRPDGKAELTEIGLRLFSEGHETPIVKRKEERQQTFTFDLLAFSYLGRSLKSVESKRTLELQAATETLTESCRSAVEAFMGQLYDIHRMGHLGGQQQERLPPELYKVAETQKVREGWEILVERAAIDANARQVRFIALEGLRENEAYLRQRTEQLSRQTATENFELVLRLVDMLGDADSYDFLRSGGLDLQAFNATAASAINSDTRIFGSLQLQENWNKVFSLLGKHRKELKRTHQGEPLKLTWLAPASHGLWGKSARHGEICSAFNELSDAKAQRGKGENIFEVKVLIPLSGDRDMQGIKRARSDCSEAKKLLCGFVESE…
D3C65_24370		5145879	5148041	-	integrase		ATGAATGCTCCCTCCGTTCCCCTTTATGTTCCGTTTGACGCCGGCCAGTACGAACGTCCGAGCGATCTGTCGAGTCTGGAACTGACCATACTTTCGAATCGCCTTCTCCGATCAAACTGGCGCTATCTTCAATCAGAGCTACCTGGGCTCATGAGGCCGCTGGTTGACATAGCGGCTCACAGCGGCGTTTCTGAGCGATTGGCAATTTCTTCAGTGGCCGCCATTCTCTGGAATGTCACTAAGACTGGTAAACCCTACTGGTGTTGGTCTGAGCTGCAGTGGCTGACCTTGCTCAGTGGTCGAGCAGGCTCACGGCCCTACCTCGCATCCGTTGCCTACCACCTCGGCGGGTTTCAAGCCCCGCAGCGTATCGCCAAATTCCGGCAACCGGCGATATAC…	MNAPSVPLYVPFDAGQYERPSDLSSLELTILSNRLLRSNWRYLQSELPGLMRPLVDIAAHSGVSERLAISSVAAILWNVTKTGKPYWCWSELQWLTLLSGRAGSRPYLASVAYHLGGFQAPQRIAKFRQPAIYASFIFGHEIFKREHARLSRALRSLGYAARHLEQFLSAVLGTLMLENGDPRLETFTEELLLKGQQHRSEGIARSVGKVSHGLAAMGILAKPLRMRGYTGWREKSIDGIDPHWAMWCRRWRDTSTLRPRTRESNYSFILRTGIWLAREQPGITTPTDWGMSTCAALIAAVDRMKVGEWSLESAKGTQFKGLGQPIAANSKRSFLHALRRFFTDFELWGWGRLKFSPRHHLATPRTVAFSSGINPRVIDDSTWLKLIWASLNLGRDDLL…
D3C65_24375	xerC	5148038	5149057	-	site-specific integrase		ATGACCACTACCCCACCGCACGAGCAAGTGTTGAGCCGCTATCCCAGTGTTCAAGCGTGGCTGGAGCTACTGGGTAATCTGGGGCGTGCGCCGGCCACGCTTGACGCCTATGGCCGTGGCCTTGCTCATTACTTACTGCATTGCGAAGGGAGTGGATTGCAACCCGAATCCGCGACATTCGAACAAGTCACGCTCTACATCCGCAAGCTGCTGCCTGGTGAAAAGAAAGCGGTAGAAAATTCAACCTTGCACCAACGGCTTACCGCCATCCGGTTGTGGTACGACCATCTAGTTTTTCAGGGTCTTTGCAAGCAAAACCCTGTCCCTCGTGGACAACATGGTCGGCTGCTCCAGGCGCCTGGACATGCAGGCTTTATCAGGGGCTTGGTCCCGAGGCTG…	MTTTPPHEQVLSRYPSVQAWLELLGNLGRAPATLDAYGRGLAHYLLHCEGSGLQPESATFEQVTLYIRKLLPGEKKAVENSTLHQRLTAIRLWYDHLVFQGLCKQNPVPRGQHGRLLQAPGHAGFIRGLVPRLIKLPDILNDEQWRHFLSIAARSSIRDRLMLSLAYFGALRRAELVALRIEDLDVAHRLISVRAETTKSKRSRVVCYSPEIAPVLIEHLHVLRRAGWSRGSLFRSESDRNRGSSLSRWTWSKTVKGWATEANLPRLSTHSFRHLRLTHLARAGWKLHELTTYAGHRDPKTTLVYLHLSGADLTAKMAHSVGSLDARMFCELFGAGASQ
D3C65_24380		5149113	5149268	-	DNA-directed DNA polymerase		CTGTTAGCGTCATTCAGATACAACGACGGCTGCGTCATCGCGCGCAGCGCGGATGCCAAGCCGCATGTCGCCATGGGAGAGCCCTACTTCAAGATTCGGCACAAGCTTCAGCGCTTGGGTATTCGCGCGTTCTCCAGCAACTACGCGCTGTATTAA	MLASFRYNDGCVIARSADAKPHVAMGEPYFKIRHKLQRLGIRAFSSNYALY
D3C65_24385		5149607	5150023	-	hypothetical protein		ATGAACATTAAGACTAATGAACTCGGCAGGGGTGACAGCCTGCGCCAGACATGGCAGGTGATCAGCTTCTGGGGGCTGCCTGCCGTTGTCGCGACGCTAACCATTCTTCTGGCAGATCGACACCCCACGCTATTCCTGGCCGCAAGCGCCGCGCTGGCGGTGATGGGTGGCGCCTGCCTGGTCAATGCCGCACGCTGCCGCCGACTTCACTGCTACCTCACGGCGCCGTACTTCCTGTTGCTCGCGCTCGGCGGGCTGCTGGCTTATGGCTTCGACCCGCATGGCGAGCAGTTCTCCAGACTGTGGCTATTGCTGGCACTGGGGGCGGCACCCTTGCTCATCTGGCTGCCCGAGCGCCTGGCCGGCCGAAAGTACCTTGGCGCTCCAGGGTGCGGAGAA…	MNIKTNELGRGDSLRQTWQVISFWGLPAVVATLTILLADRHPTLFLAASAALAVMGGACLVNAARCRRLHCYLTAPYFLLLALGGLLAYGFDPHGEQFSRLWLLLALGAAPLLIWLPERLAGRKYLGAPGCGEGRECR			ABR13402.1
D3C65_24390	merA	5150042	5151724	-	mercury(II) reductase	1.16.1.1	ATGACCGAACTGAAAATCATTGGCATGACCTGCGCATCCTGTGTCGTGCATGTGAAAGAGGCCTTGGAGAAGATTCCGGGCGTGCATCGGGCGGATGTTTCCTACGCCAGTGGGAGGGCCGAATTGAAGGTCGACGAGGCCGTAAGCCGTGAACAAATGCAGGCCGCCGTCGAGGCCCTGGGGTATCGAGCGGCGTTCGAAGACATCACGCTACCTACCCGTCCCGGCCTGCTCGATAAGGCACGGGGCTGGCTGAGCGGTGGCACTGACGCCGGGAAAGAGGGTGACAGGCTTCACGTGGCGGTTATCGGCAGTGGTGGCGCCGCCATGGCGGCCGCGCTCAAGGCGGTAGAAAGGGGGGCCCGCGTCACCCTGATCGAGCGCGGCATCATCGGCGGC…	MTELKIIGMTCASCVVHVKEALEKIPGVHRADVSYASGRAELKVDEAVSREQMQAAVEALGYRAAFEDITLPTRPGLLDKARGWLSGGTDAGKEGDRLHVAVIGSGGAAMAAALKAVERGARVTLIERGIIGGTCVNVGCVPSKIMIRAAHVAHLRRESPFDGGLPATPPLVLRERLLAQQQGRVDELRHAKYEGILESTPAITVLRGSARFQDSHTLSVELVEGGERIVTFDRCLIATGASAAVPPIPGLQDTPFWNSEKALASSSIPQRLAVIGSSVVALELAQAFARLGSRVTILARNSLFFREDPAIGAALTAAFRLEGIEVLEQTQASQVAHANGEFVLTTKHGEVRVDQLLVATGRTPNTHGLNLEAAGVQLDERGAIQIDQGMRSSKADIYA…			ABR13401.1
D3C65_24395	merC	5151757	5152191	-	mercury transporter MerC		ATGGCAAATTCTTTCAATCTGTTCACACGGATCGGTGACAAAGCCGGTTCCGTCGGCGTGCTGGTTTCCGCCATAGGTTGCGCCTCGTGCTTTCCCGCCCTTGCCAGCCTGGGCGCCACGATCGGACTGGGCTTTTTGAGCCAATGGGAAGGCCTGTTCATCACCACGCTGTTGCCGTTGTTTGCCGGCGTGGCTCTGCTCGTCAATGCCCTCGGCTGGTTCAGTCACCGGCAGTGGCGACGCGCTGCGCCTGGCCTGATCGGCCCGGCCCTGGTGCTGGTAGCGGTGTTTTTGATGCTGGCTCACGGCTGGCGGAGCGGCTGGCTGCTCTATATCGGCCTGGCCGTCATGTTTGGGGTGTCCATCTGGGACTTCGTGTCGCCCGCGCACCGCCGTTGC…	MANSFNLFTRIGDKAGSVGVLVSAIGCASCFPALASLGATIGLGFLSQWEGLFITTLLPLFAGVALLVNALGWFSHRQWRRAAPGLIGPALVLVAVFLMLAHGWRSGWLLYIGLAVMFGVSIWDFVSPAHRRCSPASCPTPPNQ			ABR13400.1
D3C65_24400	merP	5152204	5152479	-	mercury resistance system periplasmic binding protein MerP		ATGAAAAAGCTGCTTGCCGCTCTCGCCCTCATTGCCGTGGTTTCCCCAGTGTGGGCCGCCTCCCAAATCATCACCCTGTCGGTGCCGGGCATGACCTGCGCCGCTTGCCCAATCACGGTGAAGAAAGCGCTGACCAAGGTCGAGGGCGTGACCAAGGCCGAGGTGAGTTATGAGAAGCGCGAAGCCATCGTCACCTTCGACGATGCCAAGACCAGTGCGCAGGCGCTGACCAAGGCGACAGAGGACGCCGGCTACCCGTCCAGCGTCAAGCAATAG	MKKLLAALALIAVVSPVWAASQIITLSVPGMTCAACPITVKKALTKVEGVTKAEVSYEKREAIVTFDDAKTSAQALTKATEDAGYPSSVKQ			ABR13399.1
D3C65_24405	merT	5152493	5152843	-	mercuric ion transporter MerT		ATGTCTGAATCGCGAAATGGGCGCGGTGCACTCCTCACTGGAGGTCTGGCGGCAATCCTCGCGTCCACGTGCTGCCTGGGGCCGCTGGTGCTGATCGCCTTGGGCTTCAGCGGTGCCTGGATCGGCAGCCTCACCGTTCTGGAACCTTACCGCCCGTTCTTCATTGGCGCGGCACTGGTTGCGCTGTTCTTCGCTTACCGGCGCATTTTCCGCCCGGCTCAAGTCTGCATACCCGGTGAGGTCTGCGCTGATCCCCAGGTAAGCACCATCTACAAGCTCGTTTTTTGGGTCGTGACGGCCTTGGTGCTGGTCGCGCTCGCTTTCCCCTACATCCTCCCCTTGTTCTACTAA	MSESRNGRGALLTGGLAAILASTCCLGPLVLIALGFSGAWIGSLTVLEPYRPFFIGAALVALFFAYRRIFRPAQVCIPGEVCADPQVSTIYKLVFWVVTALVLVALAFPYILPLFY			ABR13398.1
D3C65_24410	merR	5152915	5153325	+	Hg(II)-responsive transcriptional regulator		ATGCACAACGCGGTGGAAAGCCTGACCATCGGCGCCTTTGCCAAGGCAGCCGGGGTTAACGTGGAAACCATTCGGTTCTATCAACGCAAGGGGCTGTTACCCGAACCGGACAAGCCCTACGGCAGCATTCGCCGCTATGGCGAGGCGGATGTCGCACGGGTGAGATTCGTGAAGTCCGCGCAACGGCTGGGCTTTAGCCTTGATGAAGTGGCCGGACTGTTGCGACTGGACGACGGCGCGCACTGCGACGAAGCGCGTGTGCTCGCCGAGCAGAAGCTTGAGGATGTGCGTGAGAAACTCGCGGATCTTCAGCGGATCGAGTCGGTCTTGGCGCAGCTGGTTGATGACTGTTGCGCGAGCCAAGGGACAGTGAGCTGTCCGCTGATCGTTTCGCTGCAA…	MHNAVESLTIGAFAKAAGVNVETIRFYQRKGLLPEPDKPYGSIRRYGEADVARVRFVKSAQRLGFSLDEVAGLLRLDDGAHCDEARVLAEQKLEDVREKLADLQRIESVLAQLVDDCCASQGTVSCPLIVSLQASK			ABR13397.1
D3C65_24415		5153468	5153650	-	hypothetical protein		ATGCGCGACAAGGCTGACGCAATCCTAGTGGCGGAAACCGTCAAGAAGATTGAACAACTGGGCGCCACGGCGGCAGGCCGTGGCGAAGCGAAGCGCAGCCCGGCTGTCCGCCTGCAAGGTAGATATGTGCTACTCGACCAGATGCAACGTGGGCCCGCCCCACTGATGCACAAGGGCAAATAG	MRDKADAILVAETVKKIEQLGATAAGRGEAKRSPAVRLQGRYVLLDQMQRGPAPLMHKGK			ABR13396.1
D3C65_24420		5153723	5153871	+	DUF4113 domain-containing protein		ATGCAGGTGATGGATCGGATCAATTCCAAGTGGGGTCGAGGCACGCTCCGCCTGGGCGGGGTGCCGGTGACTCCTGACTGGGGATGTGTCGGGAAATGCTCGGCCCAAGCTATACCACACGGTTAGATCAGCTCTGGACAGTGAGGTGA	MQVMDRINSKWGRGTLRLGGVPVTPDWGCVGKCSAQAIPHG*ISSGQ*G
D3C65_24425		5153889	5154242	-	TetR family transcriptional regulator		ATGCTCGATAAGGTCATCGACGGCATCCTTTCAACAAACGGAAAGCTGTCCATTTCTGGCGTAGCGAAAGCGGCAGGGGTCACTCCAGGTCTCATCCACAACACCTACCCAGCCGTGGCTGAACGCATTCGTGGTCTGATGGGGAAATCAGTCCGAGCACAGCGCGATTCGAAGCACCAAGCATTGTTGAAGGAGAGGGAGCTGAACAGAGCATTGCGCGCGGAGAACGCACAGCTAAGCCAGGATCTGGCTCGACTGGCCTCAGTGAATCAGACCCTGATTCTCGAACTAGCTCAACTGAAGGGCGTAGCCACTGGTAAGGTGGTTCTTCTGAGCAGTAAGCCGGCTTCCTAG	MLDKVIDGILSTNGKLSISGVAKAAGVTPGLIHNTYPAVAERIRGLMGKSVRAQRDSKHQALLKERELNRALRAENAQLSQDLARLASVNQTLILELAQLKGVATGKVVLLSSKPAS			ABR13395.1		CP61	A0K_RS04470
D3C65_24430		5154314	5155396	-	site-specific integrase		ATGATTCGTTGCCGCGATGCTGTTTTGTACATTGCATCCATTACCAGTGGCATGCGTAACGAAGAGGTCATCGGGATTGAAGTCGGTGCGTGGCGAAAAGAGGTAGTGGATGGCGTTACTTACTGCTGGGTAACCACGACCGAGCATAAAACGGGAAAGGGACGAGTCGACTATCTTGTCCCTGAGCTTACGCTGGATGCGTTGAATCTCTTCGCCATGTGCTCAACCCCCATGAGAAGGGAGCTCGAGGCGGAGTTGAGTGACCTTGAACTGTCATGCAATTCAGTTGACTCCGCTGATCTTTTGCTTCGATTGGAGAAAGCCAGAAAGGACTCGAAGAGACTGTTCCTCTGCTTGAATGGGTACGGCAACAAAGCCGAACGTGTTGGACACATCGAA…	MIRCRDAVLYIASITSGMRNEEVIGIEVGAWRKEVVDGVTYCWVTTTEHKTGKGRVDYLVPELTLDALNLFAMCSTPMRRELEAELSDLELSCNSVDSADLLLRLEKARKDSKRLFLCLNGYGNKAERVGHIEVLSAAGSNEAFKRVAKAAGSDWPLRTHQCRRTYARCFVESRMGRTSLVFLKWQFKHSSMSMTQLYASNPLQDLTLFDEILQQMTEFKIDLIESWLDDQPLAGGAGERIMELRAIPIKDRSALLAQTAPHANIRATGHGWCIATERGCGGAGLYEATRCPGCKHSVIDETFATTWQGIYSHQLELMEIDDAGPAVRQRAKRDMQVAFDVISSLGLSPLDARDSDPTRT					CP62a
D3C65_24435		5156148	5157764	-	hypothetical protein		TTGGCCCGAAAGAAAAACTATAAAGCTGAAATGCAATCGGTCACTAAAGGATTCGAGACCGTAGAGAATGAGCTTAGAATCGATCTTCCGAAAAATCCCCGGAATGTAACTAAGATTGATCACTCTCAGTACATTGGGTTTGGCTTTGACGCATGGGCTATTCAGAGTATTCATGTAATCAGAGCACTGGTCAATGGAGGGAATTTCTCCCTGGCCACTCTTGTAGGGTACTCCAGCAATGGCCTTCGATATTTCATGGCCTTCCTGAAAAGCGGAACGATTGATTCTCCGCCGTCAACCCCGAACAGCCTGACCAAGCGGCATCTTGAGCGATATGTTTCGTGGCTTAAGCTCAAGTATCCAAACGGGTCAACTGCGAAGAACTATTACACGTCGCTG…	MARKKNYKAEMQSVTKGFETVENELRIDLPKNPRNVTKIDHSQYIGFGFDAWAIQSIHVIRALVNGGNFSLATLVGYSSNGLRYFMAFLKSGTIDSPPSTPNSLTKRHLERYVSWLKLKYPNGSTAKNYYTSLKSLIISLIEYGFVEADKDDLLPAVPFPHTAKSTNDAKPLSLSEMQGLITALKSDLVAIHKGLFSGNDAEAMTVLLLITAARSGINTTPLLEMSRDALQPHPFIPNLRLLNTVKRRGKGAQSKTIRQTELHDGYNPIPLDGVAVVNKALAISEPLVGFAPEKLKSHVWLYRAGQNGHGHRVVALASSTLFQSTKSICARHALKDDQGQPLIVNLSRLRKTMESRLWKLSGGDLLEVSAVMGHSPSVADNHYLKINDEIKVEGATFVG…			ABR13393.1
D3C65_24440		5157775	5158932	-	site-specific integrase		ATGAGGCTGGTGTTCGCAACAAAAGACCTTGCTGTAGCGGGTCGATCATTCGAAGGTTTCCCTCTGTTGGTTGGCGCCGACGGTTGGCCAGTGGAGCCGGCGCAATCTTTCCTTTGGCACACGCTAGTCGAGTCAGGTGAGGCACTCAGTGCTCTGACGTGGGAGGCCTATGGACGCCGTCTGTTCGACTACTTCGCCTTCCTCGAGGCCAATGGTCTGGCCTGGAATGAGGAGAGTCAGGCAGATGGCCTGAGCGTCCTGTCGCGGTATAGAGACTGGTCGAGCGGTGAGTTGGAACTAGATCCCAGCACTCTGAACAAGCGACTGAACCTAATTGTGAGGTTCTACCAATGGGCCAAGCAGCGTGATCTGATCGCAGCGCTGCCCTTTGGCGAGCGA…	MRLVFATKDLAVAGRSFEGFPLLVGADGWPVEPAQSFLWHTLVESGEALSALTWEAYGRRLFDYFAFLEANGLAWNEESQADGLSVLSRYRDWSSGELELDPSTLNKRLNLIVRFYQWAKQRDLIAALPFGERRVRATPHSGFLSHVARPNAESTKPSVMVRERKRLTKFLTKDQAKVCLALDADPSHRILFHLMVRTGLRSCEARTFPFKYVFNPRLKKGLRPGQMISVALEPSDMHLKYGRPRTIDVPWSLMEEMWSYTLHEREVRKAAGNGRATALVLTREGRQYTKDSIVDVMKAYERKCGFYVRAHMLRHTYGTYTLLALRKSRDFKGEPLLYVRDRMGHSDVQTTMVYLHLINQLEAQSVLAHEDEIDMMFMAVSTPSI			ABR13392.1
D3C65_24445		5159051	5159170	-	hypothetical protein		ATGAGCATGGCTGACCGTGCCATCGCCCTGATTGACTGCAACAGTTTCTACGCGAGCTGCGAGCGGGTGTTTCGACCGGACCTGGCACGGACCCCAATCGTTGTGCTGTCGAACAACGAT	MSMADRAIALIDCNSFYASCERVFRPDLARTPIVVLSNND			ABR13391.1
D3C65_24450		5159157	5159588	-	phage repressor protein		ATGCCCGTTACTATCCTCGGCCCAGTCGCTGGGTCTGGGGCTTCCTTGCGCCTGTATTCCAGCAAGGTGTCGGCCGGCTTCCCAAGTCCGGCGCAGGATCACCTGGAGCGGGAGATCTCGCTTGATGAGATTCTGCAGATTCGAGCGCCTCACACGTACCTTGTACGCGCCGGCGGCGACAGCATGATTCGCGCTGGCATTCATGACGGCGACCTCATGGTGGTGGATCGATCCCGAGAAGCTGAGCCAGGAGACATCGTGATTGCAGCGGTGAACGGCGAGCCTACCGTGAAACGCTTGGCGAAGGATGGGAGCCAGGTGGTGCTGCGCGCCGAGAATCCTCGGTACGCGCCCAGGTACATCCTGGAAGGGGATGAGTTGCTGGTTTGGGGTGTGGTG…	MPVTILGPVAGSGASLRLYSSKVSAGFPSPAQDHLEREISLDEILQIRAPHTYLVRAGGDSMIRAGIHDGDLMVVDRSREAEPGDIVIAAVNGEPTVKRLAKDGSQVVLRAENPRYAPRYILEGDELLVWGVVRYSVRCHEHG			ABR13390.1
D3C65_24455		5159693	5160376	+	DUF159 family protein		ATGTGCGGAAGAGTAGCTCAATACCAGGGCGCGAGGGAGTATGCTCAATTGATGGCCGACTGGCCATTTCTGGACCTGACCGGTGGTGAACCACTCGAACGCTACAACGTAGCCCCTTCAACACAGGTCGCCATCCTTCGCCTGGTCGGCGAGGATCTGGTAGCCCAGCTCGTCCGATGGGGTTGGCGACCGTTCTGGGCCCAGGACCGTGCCGCACCGATCAATGCCCGAGCCGAGAAAGTCGCCCATTCGCGCTTCTACAGCGCAGTCTGGAAGCAGAGGGCGATCACCCCGGTCGACGGCTGGTTCGAGTGGGTAGACGAAGGAGGACCGAGGAAACAGCCCTATTTCATTCAGCGCGCCGATGGTACCGCCGTCCTCTGCGCTACGATCGGACAG…	MCGRVAQYQGAREYAQLMADWPFLDLTGGEPLERYNVAPSTQVAILRLVGEDLVAQLVRWGWRPFWAQDRAAPINARAEKVAHSRFYSAVWKQRAITPVDGWFEWVDEGGPRKQPYFIQRADGTAVLCATIGQFPEPDSQQEERHGFVIITADAEGGMIDIHDRRPVVLSPELAREWVDGATPPERAEQMVLQEGEAPEVFTWYRVDRAVGNVRNQGAHLIEPQSAS			ABR13389.1
D3C65_24460		5160434	5160697	-	hypothetical protein		ATGTGGGTGGTTCGACTAGAGCAAGGGTGGACGCTGAAGCTGGATCGCCAGATCGGTAGCGCGGGTAAACATGGCCTTTGGTCCTTTCACTGTTCGGAGAGTACCTACGCGCCGAGCCCGAGCGAGCTATTGCGTACAGCTGCGATTCTTCCAGCAGAGCCGAAACAGGGGCAGGTGATCGATGTAAGTATTTGCGATAGCCGCCAGTCTCCAGAAGAGTGGCGACCCGTTGGAAAGGGGGTGGTAACAGAGGAATTCGGCTAG	MWVVRLEQGWTLKLDRQIGSAGKHGLWSFHCSESTYAPSPSELLRTAAILPAEPKQGQVIDVSICDSRQSPEEWRPVGKGVVTEEFG
D3C65_24465		5160969	5161241	-	hypothetical protein		ATGAATACAGACCTTCCCCAGCTCGAACAAACCATCATCGATATAGCGCGCCAGGAACTGGCCGCCGTGGCTGCTTTTTATCGCAAGAGGGAGGCAGGGATTGAGAGCGCGCACGTCGATGAGGCATGGAGCGAATACCTGGCTCGCTACCATGCACTGAGCACGCTTTTGGTGCTCGGCCAGTTGCCTAATAGCGGAATGAGCGAGGAGGGTGCCCGAACTCTACGGGAGATCGAAGCTGAGTACGTTGCGCTTCGAGTCTCGGCCAATTGA	MNTDLPQLEQTIIDIARQELAAVAAFYRKREAGIESAHVDEAWSEYLARYHALSTLLVLGQLPNSGMSEEGARTLREIEAEYVALRVSAN			ABR13381.1			A0K_RS04460
D3C65_24470		5161459	5162157	+	methyl-accepting chemotaxis protein		ATGAAACGCCCATCCCCTGCATCAATGATTCTTGGCCTCTGCTTGACGGCAATGGCCGGCCTGCTGGGCTACCAGCAGTACCAACTCATTCAGCTCCGATCAGGCGTGGACAGTGCCGCGGAAAAGACCTCGCTAGAGGCGATCCTGGCTCGCTTGAATCGAGTCGACGAACGCCTCGACGCCGTGGATGGACAGCACCTGGTCAGCAACGAGGACTTCCGCTCAGGCCAGCAGGCACTGTCCAACCGCATTGACGCCGCGCAGGCCTTCGCCAAGCAGGCCTCCGACGCCGTCGAGAACCTGGCTCAAACCACCGCCTCGGCCGGCGATCTCCTGGTGCTCAAGGCAACAGTGGAGACGCTGGACGGTTCTGTCCGCACGCTGCAAGAGAAGCAAGCC…	MKRPSPASMILGLCLTAMAGLLGYQQYQLIQLRSGVDSAAEKTSLEAILARLNRVDERLDAVDGQHLVSNEDFRSGQQALSNRIDAAQAFAKQASDAVENLAQTTASAGDLLVLKATVETLDGSVRTLQEKQAKAPPLIVPPPKRGAFPVKPKPKPKPKPIEPPPFSILGVEYRGGERFLSVAPPGSTQLSQIYLIRQGDAVAGTTWRLTDLDDRTAYFDVAGASRSVRIQP		PA14_59640	ABR13380.1	PFL_6260	CP63	A0K_RS04455
D3C65_24475		5162168	5162923	+	TIGR03759 family integrating conjugative element protein		ATGAACAGAACCGTATCGCTCCTGTCCGGCCTGGTGCTGCTGCTGAGTTATCCCGCAATCGGTCAGGAGGCTGCGGCAAGCCGAGAGACCAGCAGCCAGCTGTCCGGTAGCCAACTCGGCACGCTGAAACAGCAGACATCTCAGAGCGACCTGGCCCAGGAGTGGGGACTGAATCAACAGGAATGGACCCGCTACCAGACGCTCATGCAAGGCCCCCGGGGCGTGTACTCGCCTGGCATTGACCCGCTGACCGCGCTGGGCATCGAGGCGCGATCGGTAGAGGAACGGCGGCGGTATGCCGATCTACAGGTCCAGGCCGAACGGCGCCGGGTCGAGAAGGAACTCGCCTACCAGCGCGCATACGACGAAGCCTTCGCCCGCGCCTATCCAGGCGAGGGG…	MNRTVSLLSGLVLLLSYPAIGQEAAASRETSSQLSGSQLGTLKQQTSQSDLAQEWGLNQQEWTRYQTLMQGPRGVYSPGIDPLTALGIEARSVEERRRYADLQVQAERRRVEKELAYQRAYDEAFARAYPGEGVIRLTESSTANPSGAPNMSPALQSSGRLALFVQDNCTACIQRVRDLQQQNKEFDLYFVGSQNDAERVRHWAILAGVDPKKVRSKQITLNHDEGRWMALGLGGALPALVQEVNGRWQRL		PA14_59650	ABR13379.1	PFL_4693	CP64	A0K_RS04450
D3C65_24480		5162908	5163489	+	lytic transglycosylase domain-containing protein		ATGGCAACGTCTGTAATCCGCGCCCTCCAACTGGCCGCCCTGCTGGTCCTGGCCAACATCGCTCAGGCCGCCGTCGATCCACCGCCGGCGTACAAGCAGATCGCCCTGCCCAAAGGGGTTCCGGCCGAGGTGCTCTACTCGGTCGCGCTGACCGAGAGCAAGGTCCTGCTGCGCGGCGAATACGTTCCCTGGCCCTGGACATTGAACGTCGCCGGGAAATCTTACTACTACGCGACCCGCACCGCCGCCTGCATAGCGCTACTCGCGGCGATCAACCTCTACGGGGCCAAGAGCGTCGATTCCGGCCTCGGCCAGGTCAACATCGGCTGGAACGGACATCGTTTCTCCAGCCCCTGCGAGTCCCTGGATCCGTACAAGAACCTGGACGCCACCTCCGAC…	MATSVIRALQLAALLVLANIAQAAVDPPPAYKQIALPKGVPAEVLYSVALTESKVLLRGEYVPWPWTLNVAGKSYYYATRTAACIALLAAINLYGAKSVDSGLGQVNIGWNGHRFSSPCESLDPYKNLDATSDILIEQRDALYASAPGKPVDWIQVAGRYHRPAGGAPAAKYRRTVSRHLSQVLGVNLLVTNP		PA14_59660	ABR13378.1	PFL_4694	CP65	A0K_RS04445
D3C65_24485		5163486	5163986	+	integrating conjugative element protein		ATGAAGAAGTTCCTTGCCACGCTGGCATTTTGCACGGCGTTCGCGACTCAAGCCTGGGCCGCCGGGCTGATCGTTGTCGAAGACCTGGGCGGCGCCTCAGCGCTCCCCTACTACCAGGGCCTGGATCCGCAGCCATCCGCTGCCATACCAGGACCTGGCGACCTGGGTGTCCGTGGCTCAGGTGCGTTTCCAGTTCGCTCGGCACGCCTTTCGCCAGGCCAGGTTCAGGGGCGCGCCATCAACGCCCCAGGCCTGCAACCTCTGTTCCTCGTCGGCGACGACACGCTGTCTCGAACCTGGCTGAAAGAGCGAGGCGACGAGCTCCGAGGCCTCCACGCTGTGGGCCTGGCAGTGAACGTGGCCAGCGAAGCGCGCCTGACGGAAATCCGTGCCTGGGGG…	MKKFLATLAFCTAFATQAWAAGLIVVEDLGGASALPYYQGLDPQPSAAIPGPGDLGVRGSGAFPVRSARLSPGQVQGRAINAPGLQPLFLVGDDTLSRTWLKERGDELRGLHAVGLAVNVASEARLTEIRAWGKGLQILPAPADDLVDRLGLRHYPALITSTAIQQ		PA14_59670	ABR13377.1	PFL_4695	CP66	A0K_RS04440
D3C65_24490		5163995	5164264	+	hypothetical protein		ATGACTACTCACCTGATCACCCTGCTCATCAAGCAGTCGAGCGACGCTCAGGCACGCCAACTCATGTACCAGGAGTTGCTCGGCCTGATCTCACGCTACGGCGGTGAGGTGACGTCCAAGGCCTTGGAGGACGAGTCGTCCCTCTGCGAGCTGCTGGAGCAGATGCTGCCTGATCATGAGGTCGAGCAAGCCAGGAAACAGGTGCTCGAACTTCATGCCAAGCGCCGCCGACCGGGCCGCCTGCAGTCGCCGGCAAGCTTGAAGGTGTAA	MTTHLITLLIKQSSDAQARQLMYQELLGLISRYGGEVTSKALEDESSLCELLEQMLPDHEVEQARKQVLELHAKRRRPGRLQSPASLKV		PA14_59680	ABR13376.1			A0K_RS04435
D3C65_24495	traD	5164268	5166499	+	conjugative coupling factor TraD, PFGI-1 class		ATGGCTGGCCAGTACCCGCTGGAAGCGCTCTTGCGGCCTGCCGTGGAGCTCTACACCACCACCGTGTGCTTCACCGCGGCCGCGCTCTGCATCGTCGCGCCGTGGACGTTCGCCCTCACTCCGCTGTTCGGCATCGTGGCCGCGCTGGGCTTCGCCTGGCTGGGTATCGTGCGGCTGAAGCAGGCCGGCGTGGTGCTCCGCTACCGGCGGAACATTCGCCGACTGCCGAAGTACACGATGACCAGCGCCGAGATGCCGGTCAGCAACGAACACCTGTTCATCGGTAAAGGATTTCGCTGGACGCAGAAGCATACGCAGCGCCTGGCAGATACCTACCTGCCCCAGTTCGCCTCCTACGTCGAGCCCTCGCCGCTCTACGAGCGCGCGCGCCGGCTGGAG…	MAGQYPLEALLRPAVELYTTTVCFTAAALCIVAPWTFALTPLFGIVAALGFAWLGIVRLKQAGVVLRYRRNIRRLPKYTMTSAEMPVSNEHLFIGKGFRWTQKHTQRLADTYLPQFASYVEPSPLYERARRLEKQLEFAPFPLKLVAKATAWDVAWNPARPLPPVGGLPRLHGIEPREQDVGLQLGERGGHTLVLGTTRVGKTRLAELFITQDIRRTHCRGRRRRAKMGRRTQTVHHGHRRRRAEEQPDYEVVIVFDPKGDADLLKRMYVECERASRLDEFYVFHLGHPDLSARYNAVGRFGRISEVATRVAGQLSGEGNSAAFREFAWRFVNIIARALHALGIRPDYQQILRHVVNIDALFVEYAQKYISEHDPRAWDTIIQIEGKLNDKNIPFNMKG…		PA14_59690	ABR13375.1	PFL_4696	CP67	A0K_RS04430
D3C65_24500		5166499	5167245	+	TIGR03747 family integrating conjugative element membrane protein		ATGGCTGAAGTCACTCAACGTGCAGAGCAGCAACAAGAGAGCCAGAAGACCCTTGTCGGCACCATCATCAGTACGCCCTTCCAATTTCTCGGCGTGATGTTCGGTTCGCTGGTCGGCGCAATCATCGTGGAGTGGGTTTGCCTGTATTTCTTCTGGCCTGACGCGGGCTGGAAGCATGCCCAGGCCATGTTCGAGTACGAACTCAGTTGGCTGTCGCAGGGGCTGCTACACAGCGTCGTCGTGCAGGAGCCAGGTCGAACCGCCACCTGGCTGGCCCAGTTGGCCTATGACTGGTTGTTCGTGAAGACCGGGATAGTCGACTGGATGACCAACATGACCACCATCGCGCAGGCAGGGCCACGGAGCCCTCTGGACGTTCGCTATCTCACCGCCCAGGGT…	MAEVTQRAEQQQESQKTLVGTIISTPFQFLGVMFGSLVGAIIVEWVCLYFFWPDAGWKHAQAMFEYELSWLSQGLLHSVVVQEPGRTATWLAQLAYDWLFVKTGIVDWMTNMTTIAQAGPRSPLDVRYLTAQGVSTLQNYGLAALYTVLTFVVRLVILIMTIPLFLMAAFTGLVDGLVRRDLRKFGAGRESSYLYHKARGSIIPLAVVPWTLYLAIPISINPLLILLPCAALLGVAVCITASTFKKYL		PA14_59820	ABR13374.1	PFL_4697	CP68	A0K_RS04425
D3C65_24505	uvrD	5167256	5168737	+	DNA helicase		GTGCAGTGGACTCACGAACAGTCACCGATCATCCAGTCGAAGGCATCGAAGATCCTGGTGCGAGCCTTCGCCGGCACTGGCAAGACCACCACCCTGGTGGGCTTTGCCAAGGCGAACCCTACCCTGAGAATCCTCTACCTCTGCTACAACAGCTCGGTGGAAAAGGCCGCGAAGGGCAAGTTCCCCCGCAACGTAGTGTGCAAGACCGCCCACAGCCTGGCTCATGCGGTGTACGGCATCCAGTACGCCCACAAGAAGACGAAGAACCTGCGTCTGACCGATATCGCCCGCGGACTCGATACCCAAGACTGGGAGTTGGTACGTGACGTGCTGGCCACGCTGAACAACTACATGGCCAGCGCCGACGCGGAACTCGGCCGACCGCACTTCCCGCGCTTC…	MQWTHEQSPIIQSKASKILVRAFAGTGKTTTLVGFAKANPTLRILYLCYNSSVEKAAKGKFPRNVVCKTAHSLAHAVYGIQYAHKKTKNLRLTDIARGLDTQDWELVRDVLATLNNYMASADAELGRPHFPRFRDKAFLTSAQERFLKQGLDMARVVWRRMVDLQDTGMLMPHDGYLKLYQLSKPDLSQRFDCMLLDEGQDINPVIADIAHWQRIKMAIVGDPHQQLYRFRGAEDALNSDWMVGAEEHYLTQSWRFGPAIAHVANIILSYKGETRKLQGLGPQTLVKKSLPADLPHRTFIHRTVIGVIENALQRVRNNPAPKFYWVGGIDSYSLRDLEDLYAFSRGLRQNVQNKKLLRDYRDYTQYVEIAEISQDSEMARSIKIISTYPDLPARILELR…		PA14_59830	ABR13373.1	PFL_4698	CP69	A0K_RS04420
D3C65_24510		5169609	5169809	-	hypothetical protein		ATGTCTAGAAGTTCAAGTAGAGTGCTTTGGTTGGCGGATTGTGCGGAGTTCATACTGATTGATGTGCTTGATCCTGCCGCTCGCAGCGCCTGCTGGATGTTGTTTGAAGTGAGTTGGGCACCATTAAAGTTGGCGCTGAATTTTTTAGTGTTGCCCGCGATGTTGATGGCCTGTAAAAGGATGGATATATTCGCCGCCTGA	MSRSSSRVLWLADCAEFILIDVLDPAARSACWMLFEVSWAPLKLALNFLVLPAMLMACKRMDIFAA						A0K_RS04415
D3C65_24515		5170023	5170334	-	DUF2845 domain-containing protein		ATGCTTAGAAACATCTCTATTGGAGTTTTGCTAGCCATGGCTGCTATGTTGGACAGTTATGGGGTGGCTGCCGCTACATTACGATGCGGGTCGGCAATTGTTAGTGAGGGTGACTTGATTGATGATGTGCTTAGGAAGTGCGGAAACCCTGATAGCCGTAAAGTTGAAGGGCCCGCAGTGGATGGTAGTGGCTATATAGTGCGGGGGGCTGCTACTGTCGAAAACTGGGTATACGGACCAAGGAATGGTTGGTACCAGAAGCTTAGGTTTGTCGATGGAAGGCTAGTTCAGATAAAAGGCAGTATGGACTAG	MLRNISIGVLLAMAAMLDSYGVAAATLRCGSAIVSEGDLIDDVLRKCGNPDSRKVEGPAVDGSGYIVRGAATVENWVYGPRNGWYQKLRFVDGRLVQIKGSMD		PA14_59845			CP71	A0K_RS30505
D3C65_24520		5170507	5170806	+	hypothetical protein		ATGAAGCAGACCTTCGAATACCATGTCGAGAACATCGACATTCCCTATAAAACCCTCACCAAGGGCGTCGCGATGTTCAAACACAAAGAAGACACCTTGGAACCCGACGACCACGCCTTGCTCAACCCTCTGCGCTGGGCCGAGGTCGTGCGTCTGGGCCAGGAAGGCTGGGAGCTGGTGAGCGTTCAGCCACTCATGCGGGGTGTAACCGAGATCGGCAATCAGAACGCCCAGGGCTGGGCCTGGGGCATCGCTCTGCCCGTCAGCTACCTGCTGTTTTTCAAGCGCGCAACCTCATAA	MKQTFEYHVENIDIPYKTLTKGVAMFKHKEDTLEPDDHALLNPLRWAEVVRLGQEGWELVSVQPLMRGVTEIGNQNAQGWAWGIALPVSYLLFFKRATS		PA14_59850	ABR13371.1		CP72	A0K_RS04410
D3C65_24525		5170878	5171237	+	type III effector Hop protein		CTGATCTGCAAGAGATTCGCCGTGAACACTCCACATCAATCCCTTCGCCGAAGCTGCCTGGCCGTCTTGGCCTGCAGTGCGCTGGTCGCACAGGGAGCTTTCGCAGCGAGCGCCTCCGAGCAGGCGAACCTGGAGGTGATGATCCGGCAGCTCAACGCCCTCGAGGACACCGCCCACCGCAGTGCCCAGGGTGCCGATGAGCCCGGACAGCGCTTCTACTTCGACTACTCGCGCCTGGCCGCTGATCTGCAGCGCATCCGCCAAGGCCTGCAGGACTACATGACGCCCAGCCGCGCCCAACCGCGTGACCCTTCCGACCTATCTGGGGATTACACCCTGCGCGGAGGGCCGATGCCGTGA	MICKRFAVNTPHQSLRRSCLAVLACSALVAQGAFAASASEQANLEVMIRQLNALEDTAHRSAQGADEPGQRFYFDYSRLAADLQRIRQGLQDYMTPSRAQPRDPSDLSGDYTLRGGPMP		PA14_59860	ABR13370.1	PFL_4700	CP73	A0K_RS04405
D3C65_24530		5171234	5171473	+	TIGR03758 family integrating conjugative element protein		GTGAGCATGAGTGGAGCCCAAACATCAGCGTTCCAGGCCGCCGCTGGCTTTCCCCCATCGGCCGGCGAGGGGCTGTTCATTGGAGCAGCGATGACCTTCCTTCTGCTGTGGTCCGCCTGGGCGATGTACAGCACCTGGCGCGGCTGGGCCACCAACAACCTCGACAGCGCCACTGCCGGCGTTTCCGCGATACGGATCGTGGTCCTCCTCAGCATCACCTCTTTCTTCCTCCTCAGCTGA	MSMSGAQTSAFQAAAGFPPSAGEGLFIGAAMTFLLLWSAWAMYSTWRGWATNNLDSATAGVSAIRIVVLLSITSFFLLS		PA14_59870	ABR13369.1	PFL_4701	CP74	A0K_RS04400
D3C65_24535		5171491	5171847	+	TIGR03745 family integrating conjugative element membrane protein		ATGCTGAAATTCACCCTCCAGAAACTGTCCACCCTCTGCCGGCGCCTGGCAGCCATCTCTTTGGCACTCCCAGGTGTCGCCTTGGCTGCACTCCCCAAACCCGAGGCCCCTAGCCGTGGGGAAGGGTCGGGAATCATGCAAACCATCCAGAACTTCGGCTATGACGGAGCGATGCTCCTCGCGCTACTCATCTGCGTGGCTGTCTTTCTGGGAGTCTCCTGGCATACCTACGGCACCTATCACGCCATCCATGATGGGAAAAAGAAGTGGTCGGATCTCGGAGCGGGCGTGGCCGTAGGCATCGGCCTGCTGATCTTGATCATTTATCTCGTCACCAAAGCCACCACCATCATGTAA	MLKFTLQKLSTLCRRLAAISLALPGVALAALPKPEAPSRGEGSGIMQTIQNFGYDGAMLLALLICVAVFLGVSWHTYGTYHAIHDGKKKWSDLGAGVAVGIGLLILIIYLVTKATTIM		PA14_59880	ABR13368.1	PFL_4702	CP75	A0K_RS04395
D3C65_24540		5171858	5172244	+	TIGR03750 family conjugal transfer protein		ATGCCCGAAGAACATCTGTTTCAGGATGGGACCCTCAGCTTCCTGCCGACCCGTTTGAACCGGCAACCGGTGGTCATCGGCGGTCTGACTGCGGACGAAATGTGGATCACGGTCTTCACCAGCGGAGCAGCCGGGTTCGTTCTTGGCATCCCGGCTGCCTTGGTCGCAGGTAACGCGGCCTGCATTCCACTGGGCGCGCTGCTGGTCGGCGCCCTCGGCCTGGGTATCGGTAGCCGCGTCCTGCGGCGGATGAAGCGTGGGCGGCCCGACACCTGGTTCTACCGCCAGGTGGAGTTGGCTCTCACGCTGCGCTTTCCCGTCTTCGGCAACCGTCGCCTGGTGACGCGCTCCGGCGCCTGGACCAGTCGACGCACGGAGTCCCCATGA	MPEEHLFQDGTLSFLPTRLNRQPVVIGGLTADEMWITVFTSGAAGFVLGIPAALVAGNAACIPLGALLVGALGLGIGSRVLRRMKRGRPDTWFYRQVELALTLRFPVFGNRRLVTRSGAWTSRRTESP		PA14_59890	ABR13367.1	PFL_6232	CP76	A0K_RS04390
D3C65_24545		5172241	5172900	+	TIGR03746 family integrating conjugative element protein		ATGAGTTTCAGAAAACACACCGCGCAACAGCAGGCTCACATCAACACGTTCCGGTTCATCACCGGCTTCTTGTGCATGGTCATCGTGGTGCTGGCCTACTGCGTCTGGGAAGCCCGCAAGGACCTCTGGGTCCATATTCCACCTGACCTGCGCTCAGGGAGTACCCGGTTGTGGTGGGACATTCCGCCGGAAAGCGTCTATGCGTTTGGCCTCTACATCTTCCAGCAGGTACAGCGTTGGCCCAAGGACGGCGAGGTGGACTACAAGGGCAACCTGTTCCGCTACGCCGCCTACCTGACGCCTTCCTGCAAAGTCTTCCTGGAGAAGGACTTCGAGTTTCGTCGTAACGCCGGCGAACTCAGGGGGCGCGAGCGCACCACCTCGGAAATCCCCGGCCGG…	MSFRKHTAQQQAHINTFRFITGFLCMVIVVLAYCVWEARKDLWVHIPPDLRSGSTRLWWDIPPESVYAFGLYIFQQVQRWPKDGEVDYKGNLFRYAAYLTPSCKVFLEKDFEFRRNAGELRGRERTTSEIPGRGIGESDGRVIQHSINDWTVNLDMDSTEYYAGEKIKRALARYPLHVIRADVDPETNPFGLQWDCYSDTPQRIELEEPVAPIKREGGL		PA14_59900	ABR13366.1	PFL_4703	CP77	A0K_RS04385
D3C65_24550		5172897	5173781	+	TIGR03749 family integrating conjugative element protein		ATGATCCGGAAGTCGACAGCCACGCTCTTGCTGATGCTTGCCCTTCCCGCACTGGCACAAGCGGTGGAGATTCTGCGCTGGGAGCGCATTCCGCTGGCCATTCCGTTGACGGTCGGCCAGGAACGCATTGTATTCGTCGACAGGAACGTGCGAGTCGGCGTTCCTCGGGGCCTGCAGGGCAAGTTGCGCGTCCAGAGTACCGGCGGCGCGCTCTACCTGCTCGCCAACGAGCCGATTCCTCCAGCGCGCCTGCGCCTGCAGGACGCGACCAATGGCGAGCAGATGCTCATCGATATCGCCGCCACCGAGGCAGCGGCCGACCAACAGCCGCGCGAGCCGGTCAGGATCGTCGCCGGCGAGCCCGTGGCTCCGCACTATGGCCAGCCCCGGGAAGCCCAG…	MIRKSTATLLLMLALPALAQAVEILRWERIPLAIPLTVGQERIVFVDRNVRVGVPRGLQGKLRVQSTGGALYLLANEPIPPARLRLQDATNGEQMLIDIAATEAAADQQPREPVRIVAGEPVAPHYGQPREAQPSAAAKQTEQAEAPKAVPRETPVPVVLTRYAAQMLYAPLRTVEPVDGVGQVRVKRQLDLTTLLPSLPITATALGAWRLDDYYVTAVKLQNANAQHLALDPRDLMGNFVAATFQHPYLGARGDASDTTTVYLVTRGRGLADALLPSSISQIDPKGGRRGADR		PA14_59910	ABR13365.1	PFL_4704	CP78	A0K_RS04380
D3C65_24555		5173765	5175270	+	TIGR03752 family integrating conjugative element protein		GTGGCGCTGACCGGTAATCCCCTCCTGAAATTGCTGGTCATCCCCGTCGTGATCGGCGCCATCCTGATCGGCGTGAGCATGATGGGCAAGAAGGAAAGCGCGCAGTCACAAGGCGCCGCAACTCCGACGGTAACGTCGGAAGAAGCGGCAACCCTGGGCATCGACGGCGACACGCCCGCCGACACACTACGCACCATCGTGGCAGAAAGCCGGCAGCTCAAGGACCAGATCAGCAAGGTGATCCAGGAGAATGACTCGCTCAAAGCCGCCAATGAGAACCTGCAGGGCCGCCTGCGCAACATCGATCAGAACATCGAGCAGAAGCTCAACAACACCGCCCAGGAGCTGCAGCAACAGCAGGAGAACCGTAGCCAGACGATCCTGGACCAGGTACAGAAA…	MALTGNPLLKLLVIPVVIGAILIGVSMMGKKESAQSQGAATPTVTSEEAATLGIDGDTPADTLRTIVAESRQLKDQISKVIQENDSLKAANENLQGRLRNIDQNIEQKLNNTAQELQQQQENRSQTILDQVQKRLENLTHIPETGDTDLPVGFGVRPEDGQHFQGAGSSSSDIVWIEPQDARAVDANGQPLAAGSTTQPSGFSFPTSFGNAVDRGQNALERIDDGLHPVGQQRSDLENRKLVRKTYTLPQNSTLMGSVAMSALIGRVPVDGTVNDPYPFKILIGPDNLTANGIELPGVAGAVASGTASGDWTLSCVRGQIRSLTFVFNDGTVRTFPAPAEEVNDNQSNNNQTASADQKTIQGGLGWISDPYGIPCIAGDRRSNAKEYLGNQSLLTAAGA…		PA14_59920	ABR13364.1	PFL_4705	CP79	A0K_RS04375
D3C65_24560		5175248	5175691	+	TIGR03751 family conjugal transfer lipoprotein		ATGCAACAGCAGACCTGGACTAACCCCCTTCTTCACTTCTGCGCCGGCCTGGCCTGCGCGCTGACCCTCTCAGCGTGCTCCACCAGCAAGGAGGAGATGCTGCCCCACGGCGAGGCCAACATGCTCGACGTCTGGGAACAAGGTGCAACCAGCTCGTTAGGCAACAGCCGTGGCCGGCTACTCCTCGATGCCAGGCAAACGCTGCGGCGCCCGATCGATCCGCAGCAGGTTGCCTCCGCGAACGACCAGGCCGACTACACCCGCACGGCCAGCAACGAGATCCACAGCCAGTTCAAACGACTGCCCAATCCCGACCTGGTCATGTATGTGTTCCCGCACCTGGCCGGCAGCGATCCCGCCCCGGTACCGGGCTATACCACCGTGTTCCCCTTCTACCAG…	MQQQTWTNPLLHFCAGLACALTLSACSTSKEEMLPHGEANMLDVWEQGATSSLGNSRGRLLLDARQTLRRPIDPQQVASANDQADYTRTASNEIHSQFKRLPNPDLVMYVFPHLAGSDPAPVPGYTTVFPFYQRVQYAMPGERTEDY		PA14_59930	ABR13363.1	PFL_6233	CP80	A0K_RS04370
D3C65_24565		5175691	5178633	+	conjugative transfer ATPase		ATGGGCCTTTTTCAAACCCTTCTGCGCGGTCGCACACAGCCTCAGTCGGTACCGGCAGACGCTCCCGAAGATTCAGGAGCGCTGGACGTAGCGGCTGCGGAAGAAGCGACTGAACGCTATCTGGCGCGACTGGCCGCCATGGGTATTCCTCTGCCCAACACCGGGAGCAAGAATGGCGCCACGCAGGCTGAAGCGTCACGCCTCTACGATCACGACCCATCGTTCGTCGACCTGCTGCCCTGGGCTGAGTACCTGCCCGACGAGCAGGTGATGCTCCTGGAAGATGGGCGTTCGCGCGCCGCGTTCTTCGAGCTGGTGCCCTTGGGCACCGAGGGCCGCGATCCCAATTGGATGCAGAACGCCCGGGACGCATTGAAAGAAGCCCTGCAGAACTCCTTC…	MGLFQTLLRGRTQPQSVPADAPEDSGALDVAAAEEATERYLARLAAMGIPLPNTGSKNGATQAEASRLYDHDPSFVDLLPWAEYLPDEQVMLLEDGRSRAAFFELVPLGTEGRDPNWMQNARDALKEALQNSFDEHETSPWIVQFYAQDEISWDNFQEQLRQYVHPRARGSAFSEMYLALMKHHLEGISKPGGLFVDTAVSKLPWRGQQRRVRMVVYRRIRKADAQIRGQDPAAYLKSICERIQGGLANAGIVASRMGGQEIRNWLIRWFNPHPDHLGKTDADLRRFYELVCRPDEPILQDELPLADGTDFSQNLFYRQPVSDATQGVWLFDAMPHRVIVVDQLNKAPLTGHVTGETLKGDGLNALFDRMPEDTLLCITMVVTPQDMLEGHLQQLSKKA…		PA14_59940	ABR13362.1	PFL_4706	CP81	A0K_RS04365
D3C65_24570		5178630	5178914	+	hypothetical protein		ATGAGAGCTCTGAATTCGCTGACCCAGAACCTGATCGATAACCTGACCCAGATCCTGCAGAACCCCGAAGAAGATGCCCTGCAGACGCTCAGGATATGCGCTCCTGTACTGATCGAGGAGCTGCAGCAGATTCAACTGAGGGCGGTCGATCGCCGGGACATAGTCCCGCAGATAAAGCAGCTCCTGGATGAATGGCTGCAACAGCATCCACAGCCTGATACGGCCCAACAGGCGCTCATCGAGGCCGTGGACCGTGCGGAAATCCTACAGCGGAGGCAAGCGTGA	MRALNSLTQNLIDNLTQILQNPEEDALQTLRICAPVLIEELQQIQLRAVDRRDIVPQIKQLLDEWLQQHPQPDTAQQALIEAVDRAEILQRRQA		PA14_59950	ABR13361.1	PFL_4707	CP82	A0K_RS04360
D3C65_24575		5178911	5179570	+	DsbA family protein		GTGAGACTGTTGAAGGGCGGCTGGGCAGCGAAACGATTTCAAGGTCCCGCCCTGCCCTGGGCGGGGCTGCTGCTGGTCTTGCTGGCTGTCTCCGCCCTAGGGGTCGAGCTTCTGGTGAAGGGTCTACCAGCCAACCACAGCCTCTACGGCGATGCGAAGGCGCGCTGGACGATCAATGAATACGCCGACCTGGAGTGCCCCTTCTGCAAGGTCTACACACCGCGGCTGAAGCGCTGGGTAGACAGCCATCCGGACGTGAACCTGGTTTGGCGGCATCTTCCCCTGCAGATGCATGGCGAGGCGGCCCGCCATCAGGCTCGCCTGGTGGAGTGCGCGGGGATCCAAGGCGGCGCCAAAGCCTTCTGGAGCGCTATCGATGCGATCTTCGCTCAGTCGGCC…	MRLLKGGWAAKRFQGPALPWAGLLLVLLAVSALGVELLVKGLPANHSLYGDAKARWTINEYADLECPFCKVYTPRLKRWVDSHPDVNLVWRHLPLQMHGEAARHQARLVECAGIQGGAKAFWSAIDAIFAQSAGNGGGLPGGTLHFPELDQARLEKCAKDMDLVDRLIKTDIDTARSNGITATPTLVIRDNQTGRSVKLEGMADETTLLSAIDWLARDH		PA14_59960	ABR13360.1		CP83	A0K_RS04355
D3C65_24580		5179567	5179785	-	hypothetical protein		ATGGAGCGCTTGCTCGAGAGCATCTATATCAATGCCCGGCCGGCGATGGAGTTCAAGCTCAGCCTCACCAGCTCCGGCCGCAAGAAGATTGTAAAGATCGTGGACGGGGATGAGGTTGAGATGCTGCCAGGTGACGTGCAGAGCATTCTGGAGTCCCAAAAAATGGATGTTGGCATCCTCTCCGATTTCTTCGTCCAGACGCTCCTAGAGCGACGCTAG	MERLLESIYINARPAMEFKLSLTSSGRKKIVKIVDGDEVEMLPGDVQSILESQKMDVGILSDFFVQTLLERR		PA14_59970	ABR13359.1
D3C65_24585		5180601	5181224	-	hypothetical protein		ATGAAAAAATTACTTTTTATGTCGACTGTGCTTTTGGTGGCTAGCAATTTCGCATGTGCTGATGAGGGCTCAAATGATGGAAGTGAGATATGTCGGGCGCAGGGTGGGGTTGAAATAACAAGTCTAGGGGAAGTCTCAAAGGGTGTGAATGTTGAAGATGTTGTAGTTTGTTCGATTCTTCCAACTAATATGAAGTCGAGTCAAAGGGCGCCTACACTCCCTCCTCTGCAAAGGATGATCATTTCGGCAATGCCTTCACCAGGAACGGTCACTGTTTCTGCCAGCGGAGATAGGAAGTTTACAACATCTTGCCGGGCAAATCTTTATGCTCCACGTTATGCCAATTTATATCCAGACGGTGTTAGCAGGGGAACATCAGATCTACGATGTGTTGGTTAC…	MKKLLFMSTVLLVASNFACADEGSNDGSEICRAQGGVEITSLGEVSKGVNVEDVVVCSILPTNMKSSQRAPTLPPLQRMIISAMPSPGTVTVSASGDRKFTTSCRANLYAPRYANLYPDGVSRGTSDLRCVGYNTPGNSSQGCNVSWVGPTDIQLGVEPYGGSVVVNYSCTAFKTTIPVIMSYSYRDGRAVYGEVQNVSGIINVVLN
D3C65_24590		5181259	5181543	-	hypothetical protein		ATGTTGTATTTTTCTTGCGGTATGAAGATGGGTGGTTGGGGCGGATATAGGTGCTTTTCTCTATTTTCTTTAATTGCTCTCATCTATGGGTGTGTCGGTGGTGGAGGTGGGGCGGATGAGATTGGGCAGCACTGCTTTGAGAGAGAGCAGAAGATTTCCGGAGTTAATGATAATGAAGAGGGGAGTGTGAGGTTGAATCGGCTGAACTGCGATCCAATTGAGGGGCGTGTTCTTGAATCAGAGAAGCTGATACGAAAGCCGCCCAATGAACTGGGTATTCACTGA	MLYFSCGMKMGGWGGYRCFSLFSLIALIYGCVGGGGGADEIGQHCFEREQKISGVNDNEEGSVRLNRLNCDPIEGRVLESEKLIRKPPNELGIH
D3C65_24595		5181922	5182353	+	TIGR03757 family integrating conjugative element protein		ATGCCTCTTCATCGTTCCCCCCCAGCCTGGTGGCCACGCCCCCTGGCCGTTGGCTTACTACTTGTACTGCTGACCGGCGCAAGCCAGGCCGAAACCTGGGTCATCACTGACCAGGCCCATCCGGTCACCGCCACCGGATCATCGCGAGTCCTGCTCCTGGATGCCCAGCAACACCTTGAGGAGCAACTGACTGACGCTCTGCCCAAGGATCCTCAACAAGCTCAGGTAGCGTTTCAGCAGTTGCTACAGAGCCCCGAGGGGCGACGCCTGCAGGCAGAGCTGGTGAAGGCACAACAAGACGTCACCGATGCGTGGAGTCTCGGTGTCGAGAAGATCCCTGCCGTGGTAGTCGACAGGCAGTACGTGGTCTACGGCGAACCGGACGTACCGCGCGCTCTT…	MPLHRSPPAWWPRPLAVGLLLVLLTGASQAETWVITDQAHPVTATGSSRVLLLDAQQHLEEQLTDALPKDPQQAQVAFQQLLQSPEGRRLQAELVKAQQDVTDAWSLGVEKIPAVVVDRQYVVYGEPDVPRALELIAKARRTR		PA14_59980	ABR13358.1			A0K_RS04345
D3C65_24600	traU	5182353	5183291	+	TIGR03756 family integrating conjugative element protein		ATGACCAGCCTCAACCTCCGCCGCCTGGCAGCGGCGGCCGCCACCTTCAGCCTCTCGTTCACGGCCGCGGCCGCGATCAACAGCGCCGCCATCGTCTCCTCCACCCTTTCCCCTCAGTGCCTCGAATACAAGGTCGTCGGGATCTGCTACTGGCTGCTCTGCGGCCCGCATGGCTGCAAGGTGAAGACGTCGGTCAAGGTCCGCCACTACGTGCCTGACGCAGTCGTCTCCAGCTATGCGAATACCGGGAGCAACCCCTGGACCGAGGTGTCGGCGCTGGGCACACCGAATCCCCTCGCCCAGGCCGGCAATGACGCGACCACCAACTACAAGGCCGAGAACAGCATCGGCCGCTTCAAGGAAGCGGATGTGATCGGCCATCCTGGCGGGGCCACGTTC…	MTSLNLRRLAAAAATFSLSFTAAAAINSAAIVSSTLSPQCLEYKVVGICYWLLCGPHGCKVKTSVKVRHYVPDAVVSSYANTGSNPWTEVSALGTPNPLAQAGNDATTNYKAENSIGRFKEADVIGHPGGATFSRFASASGYVCPGATFPLVPYFLSTLDAIGWRHGIPEQVYPEALVPGLREVGGIFSGDMWGNLYPRSGFLHQTDDYKTAAVIAQRAGDITTRIGQLHVYLPMRAAPKDGYWPAGELKEGDASTGKWQELTPSLSLNCAVFPNSGPKTQAVDGDYAWALWRPYSCCQRKGQIFLGSIDFQ		PA14_59990	ABR13357.1	PFL_4710	CP88	A0K_RS04340
D3C65_24605		5183309	5184691	+	integrating conjugative element protein		ATGGGAATGAACATCACCTCGATCGCGCTGACGTGGCTGCTCGCAGCGCAACTTGCCCAGGCCGACGACCCGATCAACGTGTCCAAGACCGGCACGGTGCTCAGCGACGAAGTCCTCTACAGCATTGGCGGCGGCAGCGCGGTGAGCATGGGTAGCGCCGGCCAGATGGACTCGATCGGCGTCGGCTTCGGCTGGAACAACGACATGATGTGCGGAAACATGAACCTGAGCATCACCCTGGAGAACCAGCTCAATGGTGCCACACAGGGTTTCCAGAACATCATGGGCTCGGTCATCCAGAACGCGACCGGCGCGGTCATGTCGCTGCCGGCGTTGATCATCCAGCGTGCGAACCCTCAGCTCTACAACCTGATCACCAATGGCATCCTGCAGGCGCGG…	MGMNITSIALTWLLAAQLAQADDPINVSKTGTVLSDEVLYSIGGGSAVSMGSAGQMDSIGVGFGWNNDMMCGNMNLSITLENQLNGATQGFQNIMGSVIQNATGAVMSLPALIIQRANPQLYNLITNGILQARIDYDRSKGTCRAIAEKMADIAGEQTGWGKIAEGQALGATLSSGGKDAVSALEAVEKKGGNDGVTWVGGDKAGGSGQKPIRIVNDVTQAGYNLLTSRSVNDSSSVPSATCNNGLVCNTWSSPQEAAAFATRVLGEQQQQTCEGCQKTVTAAGVGLTPLIQETYDKKLQSLQELLSKSKPLTAENLAAAGTDALPITRGVIEALRDERDQDVLARRLASDVSLMDVLSKALLLQRLMFAGAKEPNVAANGLATQAVDQQTSLLQQEIS…		PA14_60000	ABR13356.1	PFL_4711	CP89	A0K_RS04335
D3C65_24610		5184691	5185038	+	hypothetical protein		ATGACAGATACGCTCACCAGCCGAAAGCTCCTCGGCCAGCTACTGGTCGGAGTGATGATCGTCGTCGGTCTGGCAGTGGTCGGTACGCTGCTCAGCCTCTTCGCCCTGAACCACTTCGGCGGCATCCAGGGCCTGGAGGCCTGGCGGCAAAGCAACTACTGGAGTTTGTTCGCCTGGCGGGCGCTGCTGTACTGCGCCCTGGCCATCGCCTGGTTCCGGCTCAAGCAGCGCAAGGAGCTGAGCGCGCATGAGCGGCAGCGCATTCGGCGGATCGAGATCCTGGTGCTGTTGCTGATCCTGCTCATCGAATTCAGCAAAGCCTACTTCCGCACGGGAGGCGCAGCATGA	MTDTLTSRKLLGQLLVGVMIVVGLAVVGTLLSLFALNHFGGIQGLEAWRQSNYWSLFAWRALLYCALAIAWFRLKQRKELSAHERQRIRRIEILVLLLILLIEFSKAYFRTGGAA		PA14_60010	ABR13355.1		CP90	A0K_RS04330
D3C65_24615	traG	5185035	5186567	+	conjugal transfer protein TraG		ATGACCTTCATGACCAATGACTACCTGGAGTATTACCTCACCCTCCTCGGTTGGATCATCAACAACGGGATCTGGAACATGATCTCGGATACAGGGCTGTTCGCGGTGCCCTTCGTGGCCATTGTGATGCGTGAGTGGCTGAAAGTTCGCGGGGAAGGTGCCGACGAGGGCAACAAAGGCGTGCTGTCTCTGGCCCGCATCGAGACGCATATCTACGTCGGCTACATCGTCGTCGCCCTGGCGGGAATCCCGGTCGTCAACGTGAGCTTCGACACCATCGAGTTCGACCAGGCCCGCGCCCAGCAGTGCCAGTACAACCTGCCGGCACCGGCAGACACCGGCTGGTCGACCTCCTTCAGTAGTCTGGCCGGCAAGAGCGCACAGATGCCGCTCTGGTGG…	MTFMTNDYLEYYLTLLGWIINNGIWNMISDTGLFAVPFVAIVMREWLKVRGEGADEGNKGVLSLARIETHIYVGYIVVALAGIPVVNVSFDTIEFDQARAQQCQYNLPAPADTGWSTSFSSLAGKSAQMPLWWAMMHALSKGFTAGAVAAIPCGTDLRQMRMEVDNTRVNNPLLAQEIADFSKDCYGPSRARLFMRQPDLGSVAEDNKALQDLNWIGSRFLLNTPGYYDTDYSKTPRQSWPYNATRDAGLPQVGGGGGYPTCKQWWADSGIGLRDRIKDQVDPDLMTSFLKWAKWLNQDEVSEAVIRQVISPSSQVKGNVYSDYGGQVGGTVWNGLSRTAGTFGVALGSLAYFPAMDMVRQALPMVMSFLKMAMIICIPMVLVIGTYQLKVAMTMTVVF…		PA14_60020	ABR13354.1	PFL_4712	CP91	A0K_RS04325
D3C65_24620		5186612	5186968	-	hypothetical protein		ATGAACGCGCACACCAACAAAGGTTTTGCCTCCCGGGTCGGTTTTGGTCTGGGTACGCTTGTGCGTTTCTGCCTGCATGATCGTCGGCCTGTCGTGCGCTGGGTCAAGCGAGTTAGCCTCTTGGTGGTGTTGTTCGTTATCTTTGCTCAGAACTTTACCTGGATGGCCAGTGCCTTCATGACCTTATTGTCGTTTGGGTTGATTGGGTGGGCGTTGGTTAAAGGTGACTTTTCGATCTTCCAGCAGTTGGAAAAAGATGAAGCCCAAGCAGCTCCGTATGGACGAGATGTTTTCGGTCGAGAGCTGAATTCTTGGGGGAAAGTCGATAGTCAGCTTTTTGATCCTGATAGTGAGTAA	MNAHTNKGFASRVGFGLGTLVRFCLHDRRPVVRWVKRVSLLVVLFVIFAQNFTWMASAFMTLLSFGLIGWALVKGDFSIFQQLEKDEAQAAPYGRDVFGRELNSWGKVDSQLFDPDSE			ABR13353.1			A0K_RS04320
D3C65_24625	parD	5187087	5187359	+	type II toxin-antitoxin system ParD family antitoxin		ATGGCAACGCGAAACGTCGTCCTTCCCGATCCGCTGGAGCAGGATATCAACGAGCTGGTGGAGACCGGCCGCTATCAGAATCGCAGCGAAGTCATCCGGGCAGGATTGCGCCTGCTGCTGCAACAGGAAGCCCAGAATAGCGCCAAGCTCGAAGCCCTCCGCAACGCAACATCCAGTGGGCTGATGCAACTGGAGCGCGGCGAGTACGACGAGATCACCAGAGACGACCTGGCCCACTACCTCGACGAGCTCGGCAACCAGGCGAGCCACTGA	MATRNVVLPDPLEQDINELVETGRYQNRSEVIRAGLRLLLQQEAQNSAKLEALRNATSSGLMQLERGEYDEITRDDLAHYLDELGNQASH		PA14_60040	ABR13350.1	PFL_4713	CP92	A0K_RS04315
D3C65_24630	parE	5187363	5187716	+	type II toxin-antitoxin system RelE/ParE family toxin		ATGGCCAAGTACCGCATCTCTCATGATGCCCAAGCGGACATCGTCGATATCCTGCGCTTCACCCACAACCGCTTCGGCGATGCCGCGCGCCGACGTTACCAGGCACTCATAGGGGCGGCGCTGGAAGCAGTTGCGACAGACCCACAACAGGTAGGCAGCATCAGCCGTGAAGAACTGGGAGCGGGCCTGCGCAGTATCCACCTCGTTTACTGCCGCTCGATGCCCAACGTCGGTAAGGTTGTTCGGCCCAGGCACTTCGTCTTCTACCGGGTGGCGACAGACCAGGTGCTCGAGGTGGTTCGCGTGCTTCACGACTCCATGGATCTGGATCAACACCTGCCTCGCAACCGATGA	MAKYRISHDAQADIVDILRFTHNRFGDAARRRYQALIGAALEAVATDPQQVGSISREELGAGLRSIHLVYCRSMPNVGKVVRPRHFVFYRVATDQVLEVVRVLHDSMDLDQHLPRNR		PA14_60050	ABR13349.1		CP93	A0K_RS04310
D3C65_24635		5187743	5188657	-	hypothetical protein		ATGGATGTCTACAAGTTGAAGCCAGAGGAAACCGATGAGCGACCAATCGAGCGCGAACGTTTCGAAGAAGAAACGCGACGCCAGGAGCCTTGGTTCTCCACCTCTGAAAATGGCACGGAGGGACATTTCGCTGTCTGTCCCGCCTGCGACAATCCAGTACAAATCATAGGCCTTTATCATTTGCCCGCCAATGTGGCTCGTCCCTATGGGCGTCATTACGCTCGTTCGGTTCGAGACCTTGCCGAAGCGGATGAGGAGGCGCGAGAGAACTGCCCTTATTTCAAACCAAGGGTACACCAAAAGACAGAGCGGAAAGCCTCGGTAAACGGCACGCCTCTGAAAATACTAAAAATACTGATCGAGCAGTTCGACAGGGTTATCTACCTGCTGCGGAAAGAA…	MDVYKLKPEETDERPIERERFEEETRRQEPWFSTSENGTEGHFAVCPACDNPVQIIGLYHLPANVARPYGRHYARSVRDLAEADEEARENCPYFKPRVHQKTERKASVNGTPLKILKILIEQFDRVIYLLRKELGVNISQNLAIRMLEQYRRERGYLYTGATLTNIPWIFAYMADSQSLFGQLLLDDDLVKAVSAEVPAASVDKYGRVSSKVDESGRKEYFDLNMCFVKHRFRKDSLEGELTEGMEMLVSTERKGKAIDIYTKSIVFNRQYFQRLIALPEDHPHRDSGLVEAARRVLGDLLPAG
D3C65_24640		5188683	5188922	-	hypothetical protein		ATGAACCATGACGACATACTGAATAACCGGGCGGAGCTACTCCAAGAGCAAAACGGGGATGACAGCGGGAGCCTGTGCCATGACGAACTCATCTTTGCGCTGCAGGATAAACATCACGTCCTCTCCCTTGGCTTGAGCACCGTTCTTCAGTGCTTGAGAATGGCCGAGCATGAAGGGGCGGTCCCCGAACTTCCCGAGGGCTGGTGGAGCCGGATGGCTAATCGATACAGGCTAAATTGA	MNHDDILNNRAELLQEQNGDDSGSLCHDELIFALQDKHHVLSLGLSTVLQCLRMAEHEGAVPELPEGWWSRMANRYRLN
D3C65_24645		5189306	5190556	+	IS256 family transposase		ATGTCTCGCAAACCAAGAACCCAGCCGGCAGCGTTGCCTGTGATTCCTTCCGAGTTGCTGGAGTCGTTTGGTGACGGCTCGATGACGGCCGAAGCTATCAATGCGGCGTCCCTGGCTTTCAAGAAGGCCCTGATCGAGCGGGCCCTGGCCGGTGAGCTGAACCATCACCTGGGCTACCCGGCCGGCACAGCCAAGCCCGAGCGGATGAGTAATCAGCGCAACGGCAAGGGGGCCAAGACGGTGCTGACCCAGGAGGGGCCGATCCGTATCGACGTGCCCCGAGATCGCGAGGGCAGCTTTGCCCCGCTCCTGATCCCCAAGCATGAGCGCCGTTTTACTGGCTTTGATGACAAGATCGTCGCCATGTATGCCCGCGGCATGACGGTGCGCGAAATCCAG…	MSRKPRTQPAALPVIPSELLESFGDGSMTAEAINAASLAFKKALIERALAGELNHHLGYPAGTAKPERMSNQRNGKGAKTVLTQEGPIRIDVPRDREGSFAPLLIPKHERRFTGFDDKIVAMYARGMTVREIQGFLLEQYGTDVSPDFISSVTDEVMAEVTAWQARPLEPMYPVVFFDALRVKIREDAVVRNKAVYLALGVLPDGTRDILGLWIEGTEGAKFWMKVFNDLKTRGVGDILIAVTDGLKGIPEALAAVFPATTLQTCIVHLIRNSLDYASWKDRKALAAAIRPIYTAVSAEAALAALDAFADGPWGQKFPTVCAAWRNAWDRVIPFFAFAPEIRKVIYTTNAIENVNSQLRKIIKTRGHFPTDEAASKLIWLALRNITAKWSRSAHDWKQA…
D3C65_24650	traI	5190704	5192638	+	relaxase		ATGGAGCCTCCCATGTTTCAACTCCTTTCCTGGATCTCCAGGAAGCCGTCCCCCAGCCAACTAACCAAAGCTGCCCCAGGGGGATTCCTCCCTCCTCTGAGCAGTATGGAGCTGCTCGGCACACCTCGGCGCCGGCAGCTACTGGAGAACATCTGGCAGCGCGCCTCGCTATCCAAGCAGCAATTCGAGGAGATCTACCGGCGGCCACTGGCCAACTATGCCGAGCTGGTCCAGCAGCTCCCTGCTTCGGAAAACCATCACCATGCCCATCCAGGCGGGATGATCGATCACGGCTTGGAGATCGTGGCCTACGCACTGAAGGTACGGCAGACCTATTTGCTCCCGATCGGCGCAGCGCCGGAGTCACAGTCAGCCCAGGCTGAAGCCTGGTCGGCCGCC…	MEPPMFQLLSWISRKPSPSQLTKAAPGGFLPPLSSMELLGTPRRRQLLENIWQRASLSKQQFEEIYRRPLANYAELVQQLPASENHHHAHPGGMIDHGLEIVAYALKVRQTYLLPIGAAPESQSAQAEAWSAAAAYGALAHDIGKIVVDLQVELQDGSTWHPWNGPINQPYRFKYVKSREYQLHGAASALLIHQLLPRTALDWLSRFPELWAQLIYLFAGQYEHAGILGEIIVKADQASVAQELGGNPDRALAAPKQSLQRQLADGLRFLVKDKFKLNQPSGPSDGWLTQDALWLVSKPAADQLRAYLLAQGIEGVPSSNAPFFNMLQDQAVIQTNAEDKAIWTATIDNGAGWRNKFTLLKIAPALIWADPAERPDSYSGSLVIEEGNASPEKPETTCE…		PA14_60130	ABR13343.1	PFL_4751	CP102	A0K_RS04260
D3C65_24655	int	5192635	5193936	+	site-specific integrase		ATGACCCCACTTCAATTGACCGAGGAATATCTCTTCGCACACGACCTCAGAGAGGCCAGCCAGAAGACCTATCGAGCAGCAACCAGAGCGCTCATGAAGCACTTCGGCAGCACAGTCACCGTGCAGGAAATCACTCATCGGAGTGTATTGGAATGGAGACGAAAGGTATTGGAGCAGGGGCTATCCAAACGCAGTTGGAACACTTACTCGAGCCACCTGCGCACCGTTTGGGGATATGCCATTGAGTACGAACTGCTGACCCACAGCCAAATCAATCCTTTCAAGAAAACCGGAGTGACGCCGCCAAAGCGGCCGAGCAAGACAGTAGCACTCGATGCCATACAAAGCGCTCGCTCCTGGCTGAAAGTGCTAGATAGCTCCGAGCACTGCACGGGGGAA…	MTPLQLTEEYLFAHDLREASQKTYRAATRALMKHFGSTVTVQEITHRSVLEWRRKVLEQGLSKRSWNTYSSHLRTVWGYAIEYELLTHSQINPFKKTGVTPPKRPSKTVALDAIQSARSWLKVLDSSEHCTGERARITPVWFWRCVFETFYETGIRLNALLCIRKCDVDWKRKMILIRAETEKTHREFSVPITDGIAPHIRRLLQEAEQVGMSHHDQLFNVNRFSRHYARKEMNADQVEAMYRKLTEKTGVRMTPHRFRHTLASDLMKQHERNIHVAKDLLNHSNIQTTMSYIETDHDQIRAVLNERSLAQGAVAQTRKVDYSGSPQKAAHSRPALPRPTQRGSSPSTQVPTAEVTSTGSDQEIQAYNSPPFCTQRRADAVPPPADNSEQDLLFALLAQ…		PA14_60140	ABR13342.1		CP103a	A0K_RS04255
