# Supplementary material for: Genome sequence of Pseudomonas aeruginosa PAO1161, a PAO1 derivative with the ICEPae1161 integrative and conjugative element
Source: BMC Genomics. 2020 Jan 6;21:14. doi: 10.1186/s12864-019-6378-6 (PMC6945700; doi:10.1186/s12864-019-6378-6)
Supplement: Supplementary file 6 — Additional file 6: Table S6. Strains, plasmids and primers used in this study. [file 12864_2019_6378_MOESM6_ESM.xlsx]

## Sheet: Additional file 6 Table S6
Additional file 6: Table S6 Strains, plasmids and primers used in this study
Strains used and constucted in this study/
Name	Description	References*/Source
Escherichia coli DH5a	F-(f80dlacZDM15) recA1 endA1 gyrA96 thi-1 hsdR17(rK-mK+) supE44 relA1 deoR D(lacZYA-argF)U196	[1]
Escherichia coli GM2163	F-dam-13::Tn 9 dcm-6 hsdR2 leuB6 his-4 thi-1 ara-14 lacY1 galK2 galT22 xyl-5 mtl-1 rpsL136 tonA31 tsx-78 supE44McrA - McrB-	New England Biolabs
Escherichia coli S17-1	pro DhsdR hsdM+ recA TpR SmR WRP4-Tc::Mu-Km::Tn7	[2]
Pseudomonas aeruginosa PAO1161	leu-, r-, m-	[3]
Pseudomonas aeruginosa PAO1161RifR	leu-, r-, m-, RifR	[4]
Pseudomonas aeruginosa PAO1161 PA3792+	leu+, r-, m-, RifR	this study
Pseudomonas aeruginosa PAO1161 ICE::aadA	leu-, r-, m-, RifR, SmR	this study
Pseudomonas aeruginosa PAO1161 PA1939+	PA1939+, r+, m-, RifR	this study
Pseudomonas aeruginosa PAO1161 PA2735+	PA2735+, r-, m+, RifR	this study
Pseudomonas aeruginosa PAO1	PAO1-CECT4122 from the Spanish Type Culture Collection	[5]
Pseudomonas putida KT2440		provided by C.M. Thomas (Birmingham University, Birmingham, United Kingdom)
Plasmids used and constructed in this study/
Plasmid	Description
pAKE600	suicide vector, oriVMB1, sacB gene, PnR	[6]
pHP45W	oriMB1, contains SmR cassette, PnR	[7]
pCM132	oriColE1, oriVIncP, oriT, traJ’, trfA, KmR, promoter-less lacZ	[8]
pOMB12.0	derivative of BBR1-MSC3, medium copy IncA/C broad-host-range expression vector, lacIq, tacp, bidirectional Tpro/Tlyz P1, mob, TcR	[9] and Mitura M
pKAB607	pAKE600 derivative with cloned PA3792 (leuA)	this study
pKAB608	pAKE600 derivative with cloned PAO1161 ICE fragment	this study
pKAB609	pKAB608 derivative with cloned PAO1161 ICE fragment and cloned SmR cassette using HindIII	this study
pKAB617	pAKE600 derivative with PA1939 PAO1161->PAO1 mutagenesis cassette	this study
pKAB618	pAKE600 derivative with PA2735 PAO1161->PAO1 mutagenesis cassette	this study
Primers used in this study/
Name	Sequence 5’-3’
1#	TATAGAATTCGCGACGCTTCTCTTCATCTC
2#	CTTCGATCTGCTTAAGGCCGACCTGCACC
3#	CGGCCTTAAGCAGATCGAAGTGGCCTTCCCGTC
4#	TATAGGATCCGCGAGTACTGGAACGACCAC
5#	TATACAATTGGCAGGCTTGCAGTTGTTCTT
6#	CCCGGGAAGCTTCTGCAGATCTTCTCTATAGGTCAGGTTCAAAGC
7#	CTGCAGAAGCTTCCCGGGCCGCTTTGGATTTTTCTCTG
8#	ATAGGATCCTTGTCAAAGCCGATCAAATG
9#	TATAAAGCTTGCCATCGGACAAGGACTATG
10#	CCACTCGTCGCGAAAGCCCATCAACATG
11#	GGCTTTCGCGACGAGTGGATGCGCGTAGAG
12#	TATAGGATCCAGATTGGCCACCGTAGTGGT
13#	TATAAAGCTTCAACGTGCAGGAAGTTCTCA
14#	GCCATTAATTGAACGACGTCGCGCG
15#	TCGTTCAATTAATGGCCAAGCTGCTGTTC
16#	TATAGGATCCGCGGATTGGAAATCATGAAG
P1	GGAATGTCATGGGTTCTTCG
P2	GAAGATAGGGAGGGCTGGAC
P3	CAACTCCGAACAGGACTTGC
P4	CCAGTATCTCGGCGAAGGT
P5	GTGGGTTATGACCCGGTGTA
P6	CCTGATGGGTAACCTGATGG
P7	CGTTGATTGAGGAGCACGTA
P8	GCGCTGGAATGGGTATCACC
References*
1.Hanahan D. Studies on transformation of Escherichia coli with plasmids. J Mol Biol.1983;166:557-580.
2.Simon R, Priefer U, Puhler A. A broad host mobilization system for in vivo genetic engineering: transposon mutagenesis in Gram negative bacteria. Bio Technology. 1983;1:37-45.
3.Holloway BW. Genetic Recombination in Pseudomonas aeruginosa. Journal of General Microbiology. 1995;13:572–81.
4.Lasocki K, Bartosik AA, Mierzejewska J, Thomas CM, Jagura-Burdzy G. Deletion of the parA (soj) homologue in Pseudomonas aeruginosa causes ParB instability and affects growth rate, chromosome segregation, and motility. J Bacteriol. 2007;189:5762–72.
5. Grudniak AM, Klecha B, Wolska KI. Effects of null mutation of the heat-shock gene htpG on the production of virulence factors by Pseudomonas aeruginosa. Future Microbiology. 2018;13:69-80.
6.El-Sayed AK, Hothersall J, Thomas CM. Quorum-sensing dependent regulation of biosynthesis of the polyketide antibiotic mupirocin in Pseudomonas fluorescens NCIMB 10586. Microbiology. 2001;147:2127–39.
7.Fellay R, Frey J, Krisch H. Interposon mutagenesis of soil and water bacteria: a family of DNA fragments designed for in vitro insertional mutagenesis of gram-negative bacteria. Gene. 1987;52:147–54.
8.Marx CJ, Lidstrom ME. Development of improved versatile broad-host range vectors for use in methylotrophs and other Gram-negative bacteria. Microbiology. 2001;147:2065–2075.
9.Kovach ME, Elzer PH., Hill DS, Robertson GT, Farris MA, Roop RM II, Peterson KM. Four new derivatives of the broad-host-range cloning vector pBBR1MCS, carrying different antibiotic-resistance cassettes. Gene. 1995;166:175–176.
